# Supplementary material for: A gene based combination test using GWAS summary data
Source: BMC Bioinformatics. 2023 Jan 3;24:2. doi: 10.1186/s12859-022-05114-x (PMC9811798; doi:10.1186/s12859-022-05114-x)
Supplement: Supplementary file 2 — Additional file 2. Significant genes identified by OWC, aSPU, GATES, sumSTAAR, and GW in SCZ1 data, SCZ2 data and UKB data. [file 12859_2022_5114_MOESM2_ESM.xlsx]

## Sheet: Supplementary Table S1-SCZ1
Supplementary Table S1. Significant genes identified by OWC, aSPU, GATES, sumSTAAR, and GW in SCZ1 data
Gene	Chromosome	OWC	AT	S2T	BT	GATES	aSPU	sumSTAAR	SNP	SNP_Pvalue
CAMTA1	1	9.99999e-07	0.0804179	0.0413417	0.887959	0.105811	0.12987	0.989836	rs7513507	0.0008737
DPYD	1	9.99999e-07	6.53671e-05	2.74056e-05	0.343626	1.2165e-05	9.99999e-07	6.99503e-05	rs11165922	2.218e-07
SDCCAG8	1	9.99999e-07	3.19516e-07	1.43315e-07	0.000626573	2.34203e-05	9.99999e-07	1.70367e-06	rs6703335	1.883e-06
MIR137HG	1	9.99999e-07	1.2128e-05	8.05473e-06	0.175607	1.24205e-05	3.3e-05		rs1198583	2.725e-06
SELE	1	9.99999e-07	0.137434	0.111246	0.0912866	0.187594	0.0839161	0.072208	rs12023614	0.04985
CTNNA2	2	9.99999e-07	0.299467	0.169633	0.641263	0.354348	0.42957	1	rs13394835	0.00256
TYW5	2	9.99999e-07	2.67208e-06	1.78483e-06	0.00123337	1.76051e-07	9.99999e-07	8.6886e-07	rs281771	4.89e-08
HSPE1-MOB4	2	9.99999e-07	1.49985e-05	9.73277e-06	0.000151829	2.83419e-05	1.2e-05	0.0001441	rs7582536	1.075e-05
MOB4	2	9.99999e-07	1.49985e-05	9.73277e-06	0.000151829	2.83419e-05	1.5e-05	1.34048e-05	rs7582536	1.075e-05
MAIP1	2	9.99999e-07	2.20572e-06	1.47398e-06	0.00187676	1.7604e-07	3e-06		rs281771	4.89e-08
FOXP1	3	9.99999e-07	8.56472e-05	2.83805e-05	0.819764	0.00110837	0.000169998	0.00770116	rs1288699	2.088e-05
CNTN4	3	9.99999e-07	0.142399	0.206798	0.085545	0.189782	0.164835	0.999946	rs17021477	0.0008624
GPD1L	3	9.99999e-07	0.0511863	0.031009	0.152473	0.0199935	0.0589411	0.00912756	rs2341422	0.002543
ATP6V0E1	5	9.99999e-07	1.34164e-05	7.07065e-06	0.000688417	0.000579721	1.3e-05	0.00153445	rs10044948	6.603e-05
SNORA74B	5	9.99999e-07	9.82797e-05	0.00017986	5.74967e-05	0.000298043	6.99993e-05		rs10044948	6.603e-05
ZSCAN31	6	9.99999e-07	6.41658e-09	3.35804e-09	1.78629e-05	1.46841e-09	9.99999e-07	8.66518e-08	rs13214023	3.131e-10
PARK2	6	9.99999e-07	0.839946	0.618624	0.772702	0.826827	0.94006	0.997808	rs12111075	0.01376
ZNF184	6	9.99999e-07	1.07418e-07	3.92499e-08	0.0896201	2.67459e-09	9.99999e-07	0.00680394	rs7749305	6.999e-10
ZNF165	6	9.99999e-07	2.15444e-08	9.33058e-09	6.62331e-08	2.358e-09	9.99999e-07	5.49063e-06	rs13197574	4.326e-10
MSH5	6	9.99999e-07	1.53786e-09	8.23863e-10	8.43677e-06	3.97053e-08	9.99999e-07	6.36701e-08	rs707938	6.204e-09
MSH5-SAPCD1	6	9.99999e-07	1.53786e-09	8.23863e-10	8.43677e-06	3.97053e-08	9.99999e-07		rs707938	6.204e-09
HIST1H1E	6	9.99999e-07	8.13213e-07	2.56825e-07	0.875434	4.55766e-08	9.99999e-07		rs7749823	9.404e-09
HIST1H2BD	6	9.99999e-07	1.23532e-07	3.44906e-08	0.707661	3.71274e-08	9.99999e-07	1.14721e-08	rs7749823	9.404e-09
BTN2A2	6	9.99999e-07	1.00143e-06	8.72935e-07	1.75353e-06	6.38072e-06	9.99999e-07	0.000301603	rs1977	7.351e-07
POM121L2	6	9.99999e-07	2.54271e-08	1.93804e-08	0.000309576	3.7888e-09	9.99999e-07	9.60553e-09	rs16897515	8.198e-10
VN1R10P	6	9.99999e-07	2.74278e-08	1.11784e-08	0.123745	6.03339e-09	9.99999e-07		rs16897515	8.198e-10
ZNF204P	6	9.99999e-07	0.000630071	0.0015393	0.000524738	0.000914213	0.00130999		rs1883403	0.0002188
LINC01012	6	9.99999e-07	1.59456e-09	4.92091e-10	0.0290901	3.05603e-09	9.99999e-07		rs17749927	6.769e-10
LOC100131289	6	9.99999e-07	8.61315e-11	7.63402e-11	1.48449e-08	8.93263e-11	9.99999e-07		rs17693963	3.218e-11
HIST1H2BL	6	9.99999e-07	4.03341e-07	2.59735e-07	0.000230613	2.36965e-08	9.99999e-07	1.014e-08	rs370155	6.241e-09
HIST1H2AI	6	9.99999e-07	4.03341e-07	2.59735e-07	0.000230613	2.36965e-08	9.99999e-07		rs370155	6.241e-09
HIST1H2AJ	6	9.99999e-07	4.03341e-07	2.59735e-07	0.000230613	2.36965e-08	9.99999e-07		rs370155	6.241e-09
HIST1H4J	6	9.99999e-07	3.49656e-08	2.27406e-08	6.25313e-05	6.42572e-10	9.99999e-07		rs34706883	1.696e-10
HIST1H2AK	6	9.99999e-07	1.1388e-07	7.17109e-08	4.60628e-05	4.19499e-08	9.99999e-07		rs200990	1.107e-08
HIST1H2BN	6	9.99999e-07	1.1388e-07	7.17109e-08	4.60628e-05	4.19499e-08	9.99999e-07	2.19229e-09	rs200990	1.107e-08
HIST1H2AL	6	9.99999e-07	2.69305e-09	2.69604e-09	1.37617e-08	6.16927e-10	9.99999e-07		rs13199772	2.293e-10
HIST1H1B	6	9.99999e-07	2.69305e-09	2.69604e-09	1.37617e-08	6.16927e-10	9.99999e-07	1.075e-08	rs13199772	2.293e-10
OR2B2	6	9.99999e-07	1.09426e-09	2.99974e-09	4.9604e-09	2.44624e-08	9.99999e-07		rs13218875	4.58e-09
ZSCAN12P1	6	9.99999e-07	1.1457e-06	6.9901e-06	1.05803e-06	1.73367e-06	5.99999e-06		rs9468287	3.798e-07
ZSCAN16-AS1	6	9.99999e-07	2.29409e-09	5.84766e-09	4.21554e-09	1.52251e-09	9.99999e-07		rs13205911	3.99e-10
ZKSCAN8	6	9.99999e-07	2.38964e-10	9.90491e-09	1.76641e-10	1.50456e-09	9.99999e-07	5.45492e-10	rs13205911	3.99e-10
ZNF192P1	6	9.99999e-07	7.07662e-09	4.45026e-07	4.42212e-09	3.65814e-07	9.99999e-07		rs9380064	9.89e-08
TOB2P1	6	9.99999e-07	2.09484e-08	7.05674e-09	1.49319e-08	8.85331e-07	9.99999e-07		rs9380069	2.312e-07
ZSCAN9	6	9.99999e-07	1.67886e-07	5.87366e-08	1.17518e-05	1.60932e-08	9.99999e-07	6.92933e-06	rs17720293	2.958e-09
ZKSCAN4	6	9.99999e-07	2.88487e-06	1.68067e-06	0.00063772	8.49323e-08	9.99999e-07	9.64312e-08	rs1679709	1.587e-08
NKAPL	6	9.99999e-07	3.14884e-07	1.7445e-07	0.000648786	5.52631e-08	9.99999e-07	2.15902e-08	rs1679709	1.587e-08
ZSCAN26	6	9.99999e-07	2.42892e-07	1.10578e-07	7.02185e-06	3.00769e-09	9.99999e-07	7.26113e-08	rs13211507	5.523e-10
PGBD1	6	9.99999e-07	4.78775e-05	2.33981e-05	0.00108396	5.31376e-08	9.99999e-07	1.57016e-08	rs853685	1.482e-08
ZKSCAN3	6	9.99999e-07	2.16544e-08	1.33687e-08	8.23468e-05	1.46326e-09	9.99999e-07	4.04567e-10	rs13214023	3.131e-10
ZSCAN12	6	9.99999e-07	7.01201e-09	2.56665e-09	8.93755e-07	2.13394e-09	9.99999e-07	1.27471e-09	rs13214023	3.131e-10
ZSCAN23	6	9.99999e-07	3.19825e-09	2.21264e-09	6.13332e-08	2.80493e-09	9.99999e-07	1.17667e-09	rs7766356	1.006e-09
MOG	6	9.99999e-07	7.42864e-05	5.29401e-05	0.337898	6.61918e-06	2.6e-05	0.6034	rs385492	1.486e-06
ZFP57	6	9.99999e-07	7.42864e-05	5.29401e-05	0.337898	6.61918e-06	2e-05	8.43e-07	rs385492	1.486e-06
HLA-F	6	9.99999e-07	4.89133e-05	2.87193e-05	0.566834	1.31323e-05	5.99994e-05	0.0030528	rs1628578	3.502e-06
HLA-F-AS1	6	9.99999e-07	4.89133e-05	2.87193e-05	0.566834	1.31323e-05	3.5e-05		rs1628578	3.502e-06
C6orf15	6	9.99999e-07	5.53352e-05	2.27259e-05	0.689784	1.88759e-08	9.99999e-07	0.853455	rs3130557	1.183e-09
PSORS1C1	6	9.99999e-07	0.000200484	7.3715e-05	0.156116	0.000191292	7.99992e-05	8.73319e-08	rs1265099	7.799e-06
CDSN	6	9.99999e-07	0.000264257	9.95879e-05	0.123963	0.000191557	0.000289997	0.000697815	rs1265099	7.799e-06
MICB	6	9.99999e-07	0.000228473	9.81515e-05	0.616262	1.76253e-07	9.99999e-07	2.72798e-07	rs3130923	1.905e-08
LY6G6C	6	9.99999e-07	6.22047e-08	6.33979e-07	6.92625e-08	2.16056e-07	9.99999e-07		rs3101018	5.72e-08
MPIG6B	6	9.99999e-07	6.5321e-10	5.86685e-10	6.69612e-09	5.63996e-09	9.99999e-07		rs1144708	1.497e-09
DDAH2	6	9.99999e-07	6.5321e-10	5.86685e-10	6.69612e-09	5.63996e-09	9.99999e-07		rs1144708	1.497e-09
CLIC1	6	9.99999e-07	3.0162e-09	4.83302e-09	8.5032e-07	8.31131e-09	9.99999e-07		rs1144708	1.497e-09
SAPCD1	6	9.99999e-07	3.00269e-10	3.36164e-10	1.92427e-07	3.46912e-08	9.99999e-07	0.1047	rs707938	6.204e-09
SAPCD1-AS1	6	9.99999e-07	3.00269e-10	3.36164e-10	1.92427e-07	3.46912e-08	9.99999e-07		rs707938	6.204e-09
VWA7	6	9.99999e-07	2.99705e-10	3.35604e-10	1.92035e-07	3.46912e-08	9.99999e-07		rs707938	6.204e-09
VARS	6	9.99999e-07	1.51163e-10	1.08713e-10	6.52171e-07	3.55003e-08	9.99999e-07		rs707938	6.204e-09
C2	6	9.99999e-07	3.84404e-07	1.95913e-07	0.000152048	2.2424e-07	9.99999e-07	8.81774e-07	rs1270942	2.725e-08
MIR1236	6	9.99999e-07	2.07276e-06	1.53675e-06	0.00613801	1.53629e-07	9.99999e-07		rs1270942	2.725e-08
SKIV2L	6	9.99999e-07	2.22389e-06	3.9741e-06	1.96715e-05	1.49429e-07	9.99999e-07		rs1270942	2.725e-08
DXO	6	9.99999e-07	1.77397e-06	2.48582e-06	1.44643e-05	1.22418e-07	9.99999e-07		rs1270942	2.725e-08
ATF6B	6	9.99999e-07	3.07599e-06	1.30254e-06	0.0212721	2.12263e-07	9.99999e-07		rs1150752	3.192e-08
HLA-DQA1	6	9.99999e-07	8.58923e-08	1.63212e-07	1.70392e-06	3.1578e-08	9.99999e-07	4.14087e-08	rs2854275	5.975e-09
HLA-DQB1	6	9.99999e-07	8.0826e-12	1.80431e-10	1.01314e-11	2.69817e-08	9.99999e-07	1.11538e-08	rs2854275	5.975e-09
HLA-DQB1-AS1	6	9.99999e-07	8.0826e-12	1.80431e-10	1.01314e-11	2.69817e-08	9.99999e-07		rs2854275	5.975e-09
TAP1	6	9.99999e-07	0.00025088	0.000118294	0.387257	0.00655228	0.000439996	0.000289216	rs241436	0.0003959
SRF	6	9.99999e-07	1.42523e-08	7.05436e-09	1.63307e-08	8.67319e-08	9.99999e-07	8.00385e-07	rs9462875	3.228e-08
TRAPPC3L	6	9.99999e-07	0.251764	0.150405	0.250863	0.236435	0.323676	0.134591	rs6568947	0.04383
MAD1L1	7	9.99999e-07	2.71925e-11	3.57403e-12	8.24582e-05	2.08941e-08	9.99999e-07	7.69457e-11	rs10257990	1.273e-09
DPP6	7	9.99999e-07	0.0253987	0.0121096	0.311564	0.0994976	0.034965		rs6967505	0.0005962
MIR4655	7	9.99999e-07	4.30373e-08	2.56748e-08	0.0385849	2.14192e-08	9.99999e-07		rs4610628	5.757e-09
MRM2	7	9.99999e-07	1.50855e-07	6.3316e-08	0.59147	7.66302e-08	9.99999e-07		rs10447541	2.78e-08
CTNNA3	10	9.99999e-07	0.0877694	0.215335	0.0481522	0.356271	0.10989	0.988783	rs1462828	0.003585
NT5C2	10	9.99999e-07	1.08033e-11	3.44975e-12	0.000801839	7.82515e-10	9.99999e-07	1.67202e-10	rs4307650	1.809e-10
CYP17A1	10	9.99999e-07	6.77627e-10	3.74613e-09	6.35032e-08	6.50148e-07	9.99999e-07	2.05796e-07	rs4290163	2.131e-07
CNNM2	10	9.99999e-07	4.98445e-09	2.30479e-09	0.000297047	1.51636e-09	9.99999e-07	2.78821e-09	rs11191548	2.682e-10
WBP1L	10	9.99999e-07	4.93322e-07	1.73618e-07	0.0184549	8.67361e-07	9.99999e-07	1.24466e-05	rs3781287	2.98e-07
BORCS7	10	9.99999e-07	3.80218e-08	2.40618e-08	0.0001208	1.04605e-08	9.99999e-07		rs3740390	2.211e-09
BORCS7-ASMT	10	9.99999e-07	1.60907e-10	4.72075e-10	1.33727e-09	1.4056e-08	9.99999e-07		rs3740390	2.211e-09
AS3MT	10	9.99999e-07	2.66012e-10	2.87845e-10	1.31709e-10	9.76591e-09	9.99999e-07	9.81659e-13	rs3740390	2.211e-09
GALNT18	11	9.99999e-07	0.464089	0.682132	0.279806	0.857552	0.606394	0.997176	rs4384379	0.01813
CNTN5	11	9.99999e-07	0.169538	0.162208	0.1134	0.0470007	0.128871	1	rs11601292	0.0003201
OPCML	11	9.99999e-07	0.0887192	0.045043	0.841379	0.25372	0.130869	0.999981	rs7941822	0.003157
OR10A5	11	9.99999e-07	0.287111	0.182774	0.472002	0.0514925	0.0879121		rs1449132	0.006689
EIF1AD	11	9.99999e-07	3.25554e-06	0.242559	1.77493e-06	0.152381	6.99999e-06	0.119474	rs668210	0.05735
BANF1	11	9.99999e-07	0.118047	0.079721	0.0994539	0.131101	0.148851	0.08817	rs2845570	0.03718
CST6	11	9.99999e-07	0.128703	0.11569	0.0852892	0.182267	0.184815		rs2845570	0.03718
CATSPER1	11	9.99999e-07	0.0961339	0.0882183	0.0666353	0.105237	0.131868	0.361781	rs2576	0.0168
SNX19	11	9.99999e-07	2.12984e-08	1.42479e-07	6.03077e-06	4.38893e-07	9.99999e-07	5.10916e-05	rs6590540	4.091e-08
TMEM132D	12	9.99999e-07	0.00272458	0.00390128	0.0103197	0.0265261	0.0173983	0.998658	rs11060370	0.0001453
CACNA1C	12	9.99999e-07	4.54617e-08	5.68271e-09	0.290294	1.63445e-08	9.99999e-07	4.15672e-08	rs4298967	1.949e-10
CACNA1C-IT3	12	9.99999e-07	4.76849e-10	1.29957e-10	0.0940382	3.59532e-10	9.99999e-07		rs4298967	1.949e-10
FAM155A	13	9.99999e-07	0.226227	0.230937	0.138662	0.241203	0.3996	0.981161	rs12874659	0.001776
NPAS3	14	9.99999e-07	0.0351231	0.017321	0.820209	0.0991326	0.0599401	0.984732	rs10143563	0.0004531
PELI2	14	9.99999e-07	0.00165143	0.000732642	0.233672	0.0145518	0.00799201	0.000298072	rs11158089	0.0008873
RBFOX1	16	9.99999e-07	0.00413753	0.00179103	0.263341	0.172247	0.011988	0.999973	rs8051868	0.0008332
WWOX	16	9.99999e-07	0.167627	0.0903741	0.671347	0.325591	0.245754	1	rs7500549	0.002189
CDH13	16	9.99999e-07	0.0883501	0.047841	0.184127	0.113139	0.153846	0.975745	rs3844412	0.001078
ATP6V0A1	17	9.99999e-07	0.0170025	0.0097003	0.098623	0.00736162	0.00699301	0.0516981	rs9897702	0.00197
DLGAP1	18	9.99999e-07	0.466029	0.278874	0.481728	0.359165	0.358641	1	rs4798160	0.002109
LOC643542	18	9.99999e-07	0.0388506	0.0210884	0.183336	0.193079	0.0559441		rs3907154	0.004874
MACROD2	20	9.99999e-07	0.657792	0.428714	0.471413	0.353807	0.674326	0.569278	rs365824	0.001924
CDH4	20	9.99999e-07	0.000290478	0.00010294	0.167914	0.0240744	0.00059994	0.999965	rs2427147	0.0002927
DNAH14	1	2e-06	0.111922	0.0662543	0.942585	0.017509	0.0569431	0.0431731	rs675631	0.001037
AKT3	1	2e-06	5.27179e-06	3.26573e-06	0.00689099	0.000102252	1.3e-05	8.3261e-06	rs10927029	1.896e-05
LRP1B	2	2e-06	0.078872	0.0415186	0.317773	0.148538	0.12987	0.995184	rs654051	0.001442
ZNF860	3	2e-06	8.72621e-07	1.30807e-05	5.0152e-07	0.00091226	3e-06	1.08242e-05	rs17028714	0.0003184
GOLGB1	3	2e-06	0.00856091	0.0044952	0.367669	0.0113917	0.00629937	0.00814485	rs9819530	0.001188
BTN3A2	6	2e-06	5.12782e-07	4.16876e-07	3.03577e-05	4.70809e-06	9.99999e-07	6.48268e-07	rs1977	7.351e-07
HIST1H3H	6	2e-06	4.03341e-07	2.59735e-07	0.000230613	2.36965e-08	9.99999e-07		rs370155	6.241e-09
HLA-B	6	2e-06	7.64422e-06	2.98567e-06	0.769604	0.000370619	5e-06	0.333357	rs1811197	5.312e-05
MIR6891	6	2e-06	7.64422e-06	2.98567e-06	0.769604	0.000370619	1.6e-05		rs1811197	5.312e-05
C2-AS1	6	2e-06	6.11825e-06	2.77379e-06	0.0116785	1.76209e-07	9.99999e-07		rs1270942	2.725e-08
CFB	6	2e-06	6.11825e-06	2.77379e-06	0.0116785	1.76209e-07	9.99999e-07	4.14659e-08	rs1270942	2.725e-08
NELFE	6	2e-06	5.93918e-06	3.71504e-06	0.00352879	1.54237e-07	9.99999e-07	0.00391466	rs1270942	2.725e-08
HLA-DRB1	6	2e-06	9.20213e-07	3.4562e-07	0.218184	1.8596e-06	9.99999e-07		rs2858867	2.672e-07
TAP2	6	2e-06	0.000768546	0.000366026	0.238492	0.00839437	0.00136999	0.00181366	rs241436	0.0003959
MIR6836	7	2e-06	2.39224e-06	1.10399e-06	0.997906	3.44674e-07	9.99999e-07		rs7792045	1.276e-07
ANKS1B	12	2e-06	0.110754	0.0580865	0.660912	0.0161464	0.035964	0.00725004	rs7316448	0.0001572
PTPRT	20	2e-06	0.0577293	0.0606899	0.058353	0.2036	0.10989	0.999774	rs13042473	0.001546
SLC45A1	1	3e-06	1.21205e-06	9.3306e-07	0.00653648	1.14094e-05	5e-06	0.0205698	rs10779702	1.618e-06
HIST1H4K	6	3e-06	5.74077e-07	2.01684e-07	0.00829003	3.31794e-08	9.99999e-07		rs200990	1.107e-08
ZSCAN16	6	3e-06	3.43007e-06	2.04261e-06	3.48424e-06	3.44554e-06	5.99999e-06	2.16282e-07	rs1225715	9.309e-07
SFXN2	10	3e-06	7.24653e-07	5.04617e-06	6.10694e-07	0.000124818	4e-06	0.0164832	rs10786706	3.597e-05
CACNA1C-AS4	12	3e-06	1.32545e-06	8.97916e-07	0.000786169	3.91421e-06	9.99999e-07		rs882194	1.302e-06
TSSK6	19	3e-06	2.46992e-06	2.82075e-06	1.59207e-06	4.80766e-06	9.99999e-07		rs10422819	1.833e-06
PTK7	6	4e-06	3.2447e-06	3.65419e-06	2.31524e-05	3.23236e-06	9.99999e-07	0.000185006	rs6914964	3.587e-07
TTBK1	6	4e-06	2.48885e-06	1.32767e-06	4.63538e-06	6.17402e-05	9.99999e-07	0.000803607	rs7832	7.664e-06
GATAD2A	19	4e-06	2.83834e-06	2.95793e-06	1.83261e-06	4.17691e-06	5e-06	4.5869e-06	rs3752151	1.601e-06
MAU2	19	4e-06	1.01487e-06	6.94714e-07	0.000201119	4.33384e-06	9.99999e-07	5.50353e-05	rs34277109	1.195e-06
LINC01360	1	5e-06	4.95391e-06	1.81435e-05	2.97717e-05	1.1387e-06	4e-06		rs2340400	5.82e-07
MIR137	1	5e-06	2.21899e-06	8.03364e-07	0.028236	8.09699e-06	6.99999e-06		rs1198583	2.725e-06
HIST1H2BM	6	5e-06	4.03341e-07	2.59735e-07	0.000230613	2.36965e-08	9.99999e-07		rs370155	6.241e-09
THOC7	3	5.99999e-06	4.51597e-06	4.90365e-06	2.99325e-06	7.80732e-06	9.99999e-07	0.00104454	rs704367	2.943e-06
NUDT1	7	5.99999e-06	9.15486e-07	4.07916e-07	0.351125	7.61844e-08	9.99999e-07	3.95895e-07	rs10447541	2.78e-08
MIR2682	1	6.99999e-06	2.21899e-06	8.03364e-07	0.028236	8.09699e-06	4e-06		rs1198583	2.725e-06
GUSBP2	6	6.99999e-06	3.5174e-06	2.27541e-06	6.22087e-05	4.39903e-06	4e-06		rs9393777	1.604e-06
C2orf69	2	7.99999e-06	1.04021e-05	5.83397e-06	0.0106651	1.82634e-07	9.99999e-07	1.7068e-06	rs281771	4.89e-08
LOC105374988	6	7.99999e-06	1.83863e-05	1.38843e-05	0.00146785	4.6728e-08	9.99999e-07		rs13198716	7.449e-09
DNPH1	6	7.99999e-06	3.17487e-06	1.94573e-06	1.44771e-05	5.00492e-06	9.99999e-07	7.664e-06	rs6917902	1.117e-06
MIR640	19	7.99999e-06	4.19095e-06	4.75612e-06	2.7606e-06	8.28295e-06	6.99999e-06		rs10414830	3.167e-06
LOC102724604	3	8.99999e-06	8.04814e-06	6.32074e-06	1.28459e-05	2.62877e-06	6.99999e-06		rs1351235	1.377e-06
CUL9	6	9.99999e-06	1.74843e-06	2.90399e-06	4.4449e-06	4.02916e-06	9.99999e-07	5.00038e-07	rs6917902	1.117e-06
SIRPB1	20	9.99999e-06	6.10893e-05	2.13506e-05	0.163415	1.81418e-06	5e-06	0.00269313	rs17770331	1.087e-07
HFE	6	1.2e-05	1.02314e-05	5.26237e-06	0.010515	2.19533e-05	9.99999e-07	0.00085393	rs16891315	2.964e-06
PRSS16	6	1.7e-05	6.77369e-06	6.78135e-06	0.000108417	2.07507e-06	5.99999e-06	0.000799	rs4452638	3.516e-07
HIST1H2BO	6	1.7e-05	7.62109e-06	5.45065e-06	3.21803e-05	2.45675e-05	1.1e-05	1.84627e-07	rs200973	9.147e-06
SLC17A4	6	2e-05	3.181e-05	1.1316e-05	0.0956633	1.26545e-05	5e-06	2.66604e-06	rs2328893	2.221e-06
LINC01239	9	2.3e-05	4.30919e-06	7.12778e-05	2.05187e-06	0.000615445	5e-06		rs6475687	6.253e-05
YJEFN3	19	2.6e-05	2.71999e-05	2.84571e-05	2.03838e-05	7.99265e-06	3.3e-05	2.33835e-06	rs10422819	1.833e-06
LINC00051	8	2.99997e-05	9.59384e-05	4.02481e-05	0.41322	4.24741e-07	9.9999e-06		rs10098073	5.177e-08
BTN2A3P	6	3.3e-05	2.94601e-05	1.28174e-05	0.0166545	9.85332e-06	9.99999e-07		rs2076030	1.531e-06
SOX2-OT	3	3.4e-05	5.43999e-05	3.13555e-05	0.00117613	1.55581e-05	9.99999e-07		rs12485391	4.87e-07
FTCDNL1	2	5.99994e-05	9.86317e-05	5.30067e-05	0.0489689	3.29878e-07	9.99999e-07		rs769949	3.041e-08
HIST1H3I	6	8.99991e-05	5.35224e-05	4.53466e-05	0.000150152	1.8294e-05	5.99994e-05	6.554e-07	rs200973	9.147e-06
SRR	17	8.99991e-05	8.04821e-05	3.11634e-05	0.223353	9.2816e-06	2.2e-05	1.72044e-06	rs391300	1.716e-06
APOPT1	14	0.000129999	8.75288e-05	7.139e-05	0.301015	3.13241e-06	7.99999e-06	1.97412e-06	rs2403197	8.908e-07
ITIH3	3	0.000249998	0.000700899	0.00127326	0.00257332	5.12104e-05	0.000289997	2.46434e-06	rs2276817	9.156e-06
SNX8	7	0.00059994	0.000458757	0.000217287	0.0603444	0.000662611	0.00069993	6.93204e-07	rs10249052	0.0001013
TNXB	6	0.00799201	0.0353854	0.0189022	0.249842	0.0648289	0.048951	1.03742e-06	rs2856448	0.01391

## Sheet: Supplementary Table S2-SCZ2
Supplementary Table S2. Significant genes identified by OWC, aSPU, GATES, sumSTAAR, and GW in SCZ2 data
Gene	Chromosome	OWC	AT	S2T	ST	GATES	aSPU	sumSTAAR	SNP	SNP_Pvalue
SLC45A1	1	9.99999e-07	1.47822e-08	1.17299e-08	2.54074e-05	9.15994e-08	9.99999e-07	0.0001945	rs10779702	1.299e-08
PTPRF	1	9.99999e-07	7.11939e-09	3.45121e-09	8.19094e-05	3.7117e-09	9.99999e-07	1.6216e-07	rs11210892	4.97e-10
LINC01360	1	9.99999e-07	6.96919e-09	9.88451e-08	1.49466e-07	1.27741e-09	9.99999e-07		rs2340400	6.529e-10
DPYD	1	9.99999e-07	9.77698e-10	1.22212e-10	0.175923	1.84645e-11	9.99999e-07	6.4837e-09	rs4378243	3.429e-13
SDCCAG8	1	9.99999e-07	3.55987e-08	1.32627e-08	5.51724e-06	8.569e-06	9.99999e-07	5.57883e-07	rs11799609	1.234e-06
AKT3	1	9.99999e-07	7.33484e-08	3.65836e-08	4.22953e-05	6.441e-07	9.99999e-07	5.86089e-06	rs2953329	8.707e-08
NKAIN1	1	9.99999e-07	0.000282041	0.000186264	0.00221427	0.000239735	0.000259997	0.00114357	rs7515988	5.405e-05
KDM4A	1	9.99999e-07	1.96008e-07	1.70038e-06	6.53575e-07	2.04069e-05	9.99999e-07	0.000177701	rs11210894	5.544e-06
DMAP1	1	9.99999e-07	0.0350643	0.0196881	0.581071	0.00732947	0.00999001	0.00221932	rs803369	0.001618
MIR137HG	1	9.99999e-07	5.22407e-12	3.82461e-12	0.0663774	6.64097e-13	9.99999e-07		rs1198583	1.457e-13
MIR2682	1	9.99999e-07	8.16944e-13	6.98885e-12	4.28154e-07	4.32929e-13	9.99999e-07		rs1198583	1.457e-13
MIR137	1	9.99999e-07	8.16944e-13	6.98885e-12	4.28154e-07	4.32929e-13	9.99999e-07		rs1198583	1.457e-13
LOC105371433	1	9.99999e-07	2.56778e-06	1.17564e-06	0.0654698	3.4594e-08	9.99999e-07		rs12124898	1.183e-08
C1orf132	1	9.99999e-07	1.91378e-07	3.61203e-06	2.7369e-07	1.875e-06	9.99999e-07		rs12132780	4.114e-07
LOC148696	1	9.99999e-07	1.91378e-07	3.61203e-06	2.7369e-07	1.875e-06	9.99999e-07		rs12132780	4.114e-07
MIR4677	1	9.99999e-07	5.22295e-07	1.88213e-07	0.441401	2.39912e-07	9.99999e-07		rs2490393	6.398e-08
SPATS2L	2	9.99999e-07	0.000104648	4.20871e-05	0.0266238	0.00123957	9.9999e-05	4.46369e-06	rs3769433	5.04e-05
LRP1B	2	9.99999e-07	0.132479	0.0717049	0.570707	0.183573	0.161838	0.0477933	rs974973	0.002409
PRKCE	2	9.99999e-07	0.00640787	0.00294406	0.630329	0.0565784	0.012987	0.0173675	rs13405039	0.0005293
CTNNA2	2	9.99999e-07	0.000615231	0.000243366	0.434517	0.0103467	0.00799201	1	rs13034462	0.0001195
ZNF804A	2	9.99999e-07	6.85571e-11	9.45177e-12	0.830034	3.36391e-10	9.99999e-07	5.79154e-10	rs4380187	4.145e-11
CUL3	2	9.99999e-07	6.18738e-06	2.6994e-06	0.00403983	0.000136078	1.1e-05	1.69598e-06	rs4674926	1.831e-05
VRK2	2	9.99999e-07	2.35418e-07	1.54295e-07	0.905714	3.31272e-05	3e-06	4.21586e-08	rs848291	3.849e-06
FANCL	2	9.99999e-07	4.10086e-07	2.14606e-07	0.331966	3.67477e-05	9.99999e-07	4.13088e-07	rs848286	8.349e-06
SFXN5	2	9.99999e-07	7.42758e-09	9.28448e-10	0.0903288	2.45287e-06	9.99999e-07	0.000139564	rs999494	2.039e-07
ANKRD44	2	9.99999e-07	5.80808e-07	1.78839e-07	0.00505262	2.45581e-07	9.99999e-07	3.18269e-06	rs1429412	9.7e-09
RFTN2	2	9.99999e-07	1.09293e-06	6.31645e-07	5.39685e-05	7.00634e-07	9.99999e-07	1.49698e-08	rs34632716	2.648e-07
FTCDNL1	2	9.99999e-07	1.85191e-07	8.68817e-08	0.0368168	2.28018e-12	9.99999e-07		rs769949	2.102e-13
TYW5	2	9.99999e-07	5.26451e-11	2.3151e-11	0.000144846	2.05681e-12	9.99999e-07	1.50555e-11	rs281771	5.713e-13
GIGYF2	2	9.99999e-07	7.1055e-10	1.22163e-10	0.024641	2.68026e-10	9.99999e-07	1.37524e-10	rs10205801	3.601e-11
LINC01884	2	9.99999e-07	4.94931e-06	4.40733e-06	1.84952e-05	3.08754e-07	9.99999e-07		rs1509378	8.371e-08
EMX1	2	9.99999e-07	2.99793e-07	2.84039e-07	2.09667e-07	1.10257e-06	9.99999e-07	2.22713e-07	rs999494	2.039e-07
LOC105373782	2	9.99999e-07	3.15481e-07	7.66335e-07	1.66951e-07	1.68124e-06	9.99999e-07		rs1483245	4.766e-07
ANKRD44-IT1	2	9.99999e-07	2.60454e-07	7.67118e-08	0.130896	3.26627e-07	9.99999e-07		rs13033821	3.931e-08
SF3B1	2	9.99999e-07	2.18092e-10	8.28997e-11	1.0297e-07	2.13053e-10	9.99999e-07	8.92235e-10	rs699319	7.962e-11
COQ10B	2	9.99999e-07	7.64511e-10	4.66651e-10	3.20829e-05	4.75561e-10	9.99999e-07	0.0309326	rs2565163	1.311e-10
HSPD1	2	9.99999e-07	9.22379e-10	3.50778e-10	5.42455e-07	3.45724e-10	9.99999e-07	2.05577e-10	rs2565163	1.311e-10
SNORA105B	2	9.99999e-07	1.04908e-09	4.12056e-10	2.03943e-07	3.46982e-10	9.99999e-07		rs2565163	1.311e-10
HSPE1	2	9.99999e-07	9.22379e-10	3.50778e-10	5.42455e-07	3.45724e-10	9.99999e-07	0.7358	rs2565163	1.311e-10
HSPE1-MOB4	2	9.99999e-07	6.76509e-10	2.51659e-10	4.05618e-07	3.55922e-10	9.99999e-07	1.81406e-09	rs7582536	1.35e-10
MOB4	2	9.99999e-07	6.76509e-10	2.51659e-10	4.05618e-07	3.55922e-10	9.99999e-07	1.63491e-10	rs7582536	1.35e-10
MARS2	2	9.99999e-07	9.17022e-07	5.28701e-07	9.04057e-05	9.52789e-07	9.99999e-07	0.3748	rs10931791	3.586e-07
BOLL	2	9.99999e-07	7.95636e-07	5.6106e-07	0.00060915	3.59391e-07	9.99999e-07	5.26673e-06	rs700656	9.931e-08
C2orf69	2	9.99999e-07	2.23482e-09	5.66483e-10	0.00633636	2.13371e-12	9.99999e-07	1.62508e-11	rs281771	5.713e-13
MAIP1	2	9.99999e-07	4.12266e-11	1.80298e-11	0.000180958	2.05668e-12	9.99999e-07		rs281771	5.713e-13
EFHD1	2	9.99999e-07	6.4526e-08	7.93523e-07	2.37244e-07	2.74876e-10	9.99999e-07	0.597156	rs11689851	2.132e-11
KCNJ13	2	9.99999e-07	1.26203e-08	6.57686e-09	0.0013519	1.44774e-09	9.99999e-07	3.97844e-10	rs1973675	2.302e-10
C2orf82	2	9.99999e-07	2.46384e-08	1.48157e-08	0.00742411	4.37526e-08	9.99999e-07	2.16219e-09	rs748002	7.774e-09
RBMS3	3	9.99999e-07	2.34243e-05	6.52425e-06	0.475923	0.000201222	1.4e-05	2.33543e-05	rs6549963	1.702e-06
DNAH1	3	9.99999e-07	8.08671e-07	3.43157e-07	0.715955	3.60935e-06	9.99999e-07	1.78433e-05	rs13094687	6.664e-07
CACNA2D3	3	9.99999e-07	0.165828	0.0884494	0.255129	0.0115193	0.043956	0.999683	rs721764	8.651e-05
FOXP1	3	9.99999e-07	1.2345e-06	2.19642e-07	0.0948702	1.62274e-05	9.99999e-07	4.17117e-06	rs17699658	3.057e-07
SOX2-OT	3	9.99999e-07	1.0253e-07	3.81499e-08	0.000659022	3.17263e-08	9.99999e-07		rs12635178	9.931e-10
CNTN4	3	9.99999e-07	0.0421009	0.0234154	0.109189	3.92599e-07	9.99999e-07	1.49082e-07	rs7626087	1.777e-09
TRANK1	3	9.99999e-07	2.52869e-06	7.55008e-07	0.726613	1.37184e-08	9.99999e-07	8.94368e-10	rs11714248	1.578e-09
WDR82	3	9.99999e-07	2.6942e-07	4.66332e-08	0.184383	4.12594e-08	9.99999e-07	5.38783e-08	rs11717383	7.336e-09
NT5DC2	3	9.99999e-07	1.04753e-07	6.4074e-06	9.78108e-07	7.08847e-07	9.99999e-07	3.00319e-06	rs1961958	2.414e-07
PBRM1	3	9.99999e-07	2.08186e-07	7.17232e-08	0.00665178	5.89576e-08	9.99999e-07	4.92438e-08	rs6765687	9.278e-09
ITIH1	3	9.99999e-07	1.01982e-06	2.5793e-07	0.0329258	1.93191e-10	9.99999e-07	6.13813e-09	rs2535627	3.956e-11
SFMBT1	3	9.99999e-07	9.30716e-09	4.54008e-09	0.00348197	2.41662e-06	9.99999e-07	1.86783e-08	rs2581806	7.468e-07
C3orf49	3	9.99999e-07	2.03473e-08	2.31649e-08	1.03869e-08	7.03055e-08	9.99999e-07		rs832187	2.584e-08
THOC7	3	9.99999e-07	5.02876e-08	5.28711e-08	2.64801e-08	1.7347e-07	9.99999e-07	2.02194e-07	rs704367	6.539e-08
IL20RB	3	9.99999e-07	7.47663e-07	2.10095e-06	2.87187e-06	4.09136e-05	4e-06	0.000159374	rs9874615	8.395e-06
LOC101928882	3	9.99999e-07	4.63764e-08	1.9003e-08	0.000495782	2.6687e-09	9.99999e-07		rs34076708	2.02e-10
LOC102724604	3	9.99999e-07	2.96991e-07	2.64888e-07	1.99709e-07	1.387e-05	9.99999e-07		rs9872001	1.069e-05
LPP	3	9.99999e-07	0.000464083	0.000589566	0.00662555	0.00181111	0.00119988	0.997751	rs1426271	1.586e-05
GPD1L	3	9.99999e-07	0.122022	0.0755411	0.500487	0.0987487	0.184815	0.0430058	rs2341422	0.01256
TWF2	3	9.99999e-07	4.23092e-08	1.83461e-08	0.0430566	3.39637e-08	9.99999e-07	8.01757e-07	rs11717383	7.336e-09
LOC101929054	3	9.99999e-07	4.23092e-08	1.83461e-08	0.0430566	3.39637e-08	9.99999e-07		rs11717383	7.336e-09
PPM1M	3	9.99999e-07	3.94814e-08	1.7484e-08	0.0212894	3.3958e-08	9.99999e-07	0.8471	rs11717383	7.336e-09
MIRLET7G	3	9.99999e-07	1.36727e-07	3.50582e-08	0.982395	3.39977e-08	9.99999e-07		rs11717383	7.336e-09
GLYCTK	3	9.99999e-07	0.000251143	0.000109105	0.1634	3.7565e-08	9.99999e-07	0.292628	rs9311474	8.306e-09
GLYCTK-AS1	3	9.99999e-07	0.000121318	7.34928e-05	0.0574791	3.91736e-08	9.99999e-07		rs9311474	8.306e-09
MIR135A1	3	9.99999e-07	0.000251143	0.000109105	0.1634	3.7565e-08	9.99999e-07		rs9311474	8.306e-09
BAP1	3	9.99999e-07	3.88114e-07	2.27282e-07	0.12147	2.5168e-06	9.99999e-07	0.1712	rs13094687	6.664e-07
PHF7	3	9.99999e-07	4.23362e-07	1.11635e-07	0.923645	3.57893e-06	9.99999e-07	8.719e-07	rs13094687	6.664e-07
GNL3	3	9.99999e-07	3.70697e-09	1.08468e-09	0.212159	2.61009e-08	9.99999e-07	1.92635e-08	rs6765687	9.278e-09
SNORD136	3	9.99999e-07	9.61988e-09	2.73284e-09	0.711502	2.61434e-08	9.99999e-07		rs6765687	9.278e-09
SNORD19	3	9.99999e-07	9.61988e-09	2.73284e-09	0.711502	2.61434e-08	9.99999e-07		rs6765687	9.278e-09
SNORD19B	3	9.99999e-07	3.70697e-09	1.08468e-09	0.212159	2.61009e-08	9.99999e-07		rs6765687	9.278e-09
SNORD69	3	9.99999e-07	3.70697e-09	1.08468e-09	0.212159	2.61009e-08	9.99999e-07		rs6765687	9.278e-09
GLT8D1	3	9.99999e-07	3.70697e-09	1.08468e-09	0.212159	2.61009e-08	9.99999e-07	1.22406e-08	rs6765687	9.278e-09
SPCS1	3	9.99999e-07	3.70697e-09	1.08468e-09	0.212159	2.61009e-08	9.99999e-07	2.157e-06	rs6765687	9.278e-09
NEK4	3	9.99999e-07	9.15274e-09	1.73855e-09	0.274496	4.47355e-08	9.99999e-07	2.11912e-06	rs6765687	9.278e-09
ITIH3	3	9.99999e-07	3.49019e-06	1.1149e-05	0.000170569	2.51018e-07	9.99999e-07	2.13984e-10	rs2276817	4.488e-08
ITIH4	3	9.99999e-07	3.86799e-06	6.11572e-06	0.000104922	1.67677e-07	9.99999e-07	5.1542e-09	rs6445539	4.576e-08
ITIH4-AS1	3	9.99999e-07	4.39944e-06	6.80139e-06	0.0001127	1.67611e-07	9.99999e-07		rs6445539	4.576e-08
MUSTN1	3	9.99999e-07	6.23807e-06	9.82131e-06	0.000132519	3.26467e-07	9.99999e-07	2.91959e-08	rs2276825	8.915e-08
MIR8064	3	9.99999e-07	9.2738e-06	1.72939e-05	1.31446e-05	2.4447e-07	9.99999e-07		rs2276825	8.915e-08
RFT1	3	9.99999e-07	5.42715e-06	2.6418e-06	0.000828432	1.0251e-08	9.99999e-07	2.87917e-07	rs1080500	1.853e-09
THOC7-AS1	3	9.99999e-07	1.01258e-07	9.17005e-08	5.33308e-08	2.40582e-07	9.99999e-07		rs854622	9.164e-08
MSL2	3	9.99999e-07	5.40576e-08	3.75331e-08	0.00458128	7.48255e-08	9.99999e-07	1.49378e-07	rs1279831	1.648e-08
PCCB	3	9.99999e-07	9.06223e-09	3.49167e-09	0.00313318	1.77308e-07	9.99999e-07	3.15166e-08	rs654237	2.21e-08
FXR1	3	9.99999e-07	1.23448e-07	1.38527e-07	2.57922e-06	3.97184e-09	9.99999e-07	2.08192e-09	rs3026213	7.372e-10
DNAJC19	3	9.99999e-07	7.14099e-08	5.15655e-08	3.02446e-07	1.35747e-09	9.99999e-07		rs3026213	7.372e-10
SORCS2	4	9.99999e-07	0.0270113	0.0569779	0.0217048	0.375604	0.0729271	0.106642	rs12504487	0.003505
PPARGC1A	4	9.99999e-07	0.000224229	0.000137919	0.0125281	0.000215932	0.000229998	0.00134267	rs11730701	2.501e-06
SH3RF1	4	9.99999e-07	1.01661e-06	5.59025e-07	1.66777e-05	2.81575e-06	9.99999e-07	0.0159791	rs13112591	1.911e-07
HPF1	4	9.99999e-07	3.18827e-06	1.28784e-06	0.000391574	1.95076e-07	9.99999e-07		rs7438	2.126e-08
SLC39A8	4	9.99999e-07	4.03795e-08	3.94537e-08	3.18959e-07	2.04962e-11	9.99999e-07	5.32288e-11	rs13107325	1.536e-12
CLCN3	4	9.99999e-07	2.00698e-07	9.95999e-08	5.58825e-05	1.56393e-07	9.99999e-07	1.38782e-07	rs7438	2.126e-08
ZSWIM6	5	9.99999e-07	0.000230308	0.000142765	0.00495067	2.47426e-05	9.69999e-05	8.69268e-11	rs11952146	1.868e-06
LINC01470	5	9.99999e-07	0.000105095	5.06028e-05	0.0116536	0.00298288	9.9999e-05		rs2974554	0.0002783
CDC25C	5	9.99999e-07	1.45994e-05	5.8053e-06	0.969492	1.33138e-07	9.99999e-07	1.92783e-06	rs10900851	2.535e-08
GALNT10	5	9.99999e-07	1.39751e-05	4.32149e-06	0.095298	7.5297e-06	1.4e-05	9.26287e-06	rs1833734	1.607e-07
GAPT	5	9.99999e-07	0.0417397	0.0251601	0.237677	0.0460691	0.0569431	0.982225	rs6450476	0.007182
SMIM15-AS1	5	9.99999e-07	3.15234e-08	2.13834e-08	0.0214561	2.3476e-10	9.99999e-07		rs2055375	4.418e-11
LOC105379030	5	9.99999e-07	0.0836748	0.0474871	0.748538	0.145524	0.110889		rs17731153	0.02267
TMEM174	5	9.99999e-07	0.115727	0.0720956	0.127339	0.135675	0.147852	0.0703845	rs17731153	0.02267
FAM53C	5	9.99999e-07	2.3914e-08	1.81198e-08	0.000277543	1.36126e-07	9.99999e-07	3.45757e-08	rs10900851	2.535e-08
HSPA9	5	9.99999e-07	1.98461e-07	7.58168e-07	1.43882e-06	4.36643e-07	9.99999e-07	1.32363e-06	rs2043273	1.629e-07
GGNBP1	6	9.99999e-07	5.6215e-10	1.46387e-09	7.74903e-08	2.29197e-08	9.99999e-07		rs6910233	1.778e-09
LINC00336	6	9.99999e-07	4.95796e-10	1.82658e-09	3.05842e-08	2.46829e-08	9.99999e-07		rs6910233	1.778e-09
ZSCAN31	6	9.99999e-07	3.07081e-20	3.83851e-21	5.15861e-09	1.05992e-26	9.99999e-07	1.46353e-18	rs13214023	2.26e-27
EYS	6	9.99999e-07	0.00162091	0.000673737	0.648304	0.0318905	0.00389961	0.00228115	rs16894562	0.0004582
CARMIL1	6	9.99999e-07	1.29759e-07	1.62199e-08	0.77736	9.62222e-15	9.99999e-07		rs9295661	2.011e-16
SCGN	6	9.99999e-07	6.9349e-07	2.32952e-07	0.0152025	5.91969e-07	9.99999e-07	5.99154e-05	rs9379780	3.842e-08
SLC17A1	6	9.99999e-07	7.09095e-09	1.41319e-09	0.00882581	4.36457e-11	9.99999e-07	8.88178e-16	rs1324088	6.079e-12
BTN2A1	6	9.99999e-07	2.78896e-11	7.11165e-12	0.50102	1.125e-17	9.99999e-07	1.85792e-18	rs2093169	1.763e-18
LOC285819	6	9.99999e-07	3.8219e-10	6.12894e-11	0.539836	1.29636e-17	9.99999e-07		rs2093169	1.763e-18
GUSBP2	6	9.99999e-07	7.84482e-15	1.25088e-15	3.42737e-09	1.7725e-16	9.99999e-07		rs9393777	6.463e-17
ZNF184	6	9.99999e-07	1.27494e-19	7.75129e-20	3.21303e-06	7.04281e-26	9.99999e-07	0.000337821	rs7749305	1.843e-26
ZNF165	6	9.99999e-07	2.74349e-18	3.42937e-19	2.10171e-12	1.74751e-26	9.99999e-07	6.85061e-10	rs13197574	3.206e-27
MSH5	6	9.99999e-07	4.97449e-18	6.21926e-19	4.44902e-07	7.79515e-18	9.99999e-07	6.70585e-18	rs3101018	1.218e-18
MSH5-SAPCD1	6	9.99999e-07	4.97449e-18	6.21926e-19	4.44902e-07	7.79515e-18	9.99999e-07		rs3101018	1.218e-18
EHMT2	6	9.99999e-07	2.22585e-14	3.39826e-15	0.0156639	4.86656e-13	9.99999e-07	3.61711e-13	rs652888	9.202e-14
ZBTB9	6	9.99999e-07	3.8924e-10	6.29944e-10	0.000563911	4.08544e-07	9.99999e-07	0.00153	rs2247385	1.46e-07
SNAP91	6	9.99999e-07	1.97096e-06	6.57902e-07	0.0325584	1.43554e-08	9.99999e-07	5.28334e-08	rs217289	2.043e-09
FOXO3	6	9.99999e-07	9.27997e-07	6.44153e-07	0.000491639	0.000136396	9.99999e-07	1.77853e-06	rs479744	2.131e-05
LOC101928663	6	9.99999e-07	9.01823e-05	5.8011e-05	0.115926	0.000103697	0.000179998		rs9295650	2.442e-05
HIST1H2APS1	6	9.99999e-07	3.01049e-06	1.17847e-06	0.21635	1.43861e-06	5.99999e-06		rs9885831	2.524e-07
SLC17A4	6	9.99999e-07	1.6864e-09	2.14939e-10	0.127508	7.89056e-14	9.99999e-07	1.6996e-16	rs6910549	9.839e-15
SLC17A3	6	9.99999e-07	4.16297e-08	8.25456e-09	0.414132	2.45642e-13	9.99999e-07	2.30336e-19	rs9467632	2.771e-14
SLC17A2	6	9.99999e-07	7.66683e-09	5.90786e-09	8.99598e-05	6.75284e-14	9.99999e-07	1.69864e-14	rs3734523	1.421e-14
TRIM38	6	9.99999e-07	1.91405e-09	6.34051e-10	0.162574	9.69714e-15	9.99999e-07	7.04434e-19	rs17587597	1.738e-15
HIST1H1A	6	9.99999e-07	5.64746e-10	3.10728e-10	0.990822	1.48578e-14	9.99999e-07	1.22125e-15	rs10484435	2.632e-15
HIST1H3A	6	9.99999e-07	5.64746e-10	3.10728e-10	0.990822	1.48578e-14	9.99999e-07		rs10484435	2.632e-15
HIST1H4A	6	9.99999e-07	5.64746e-10	3.10728e-10	0.990822	1.48578e-14	9.99999e-07	8.88178e-16	rs10484435	2.632e-15
HIST1H4B	6	9.99999e-07	8.06357e-10	4.16935e-10	0.943817	1.48264e-14	9.99999e-07	0.122074	rs10484435	2.632e-15
HIST1H3B	6	9.99999e-07	8.40909e-11	1.43173e-11	0.867264	1.24439e-14	9.99999e-07	0.0001495	rs10484435	2.632e-15
HIST1H2AB	6	9.99999e-07	8.40909e-11	1.43173e-11	0.867264	1.24439e-14	9.99999e-07	0.000567333	rs10484435	2.632e-15
HIST1H2BB	6	9.99999e-07	8.99857e-11	1.56912e-11	0.836132	1.23969e-14	9.99999e-07		rs10484435	2.632e-15
HIST1H3C	6	9.99999e-07	8.99857e-11	1.56912e-11	0.836132	1.23969e-14	9.99999e-07		rs10484435	2.632e-15
HIST1H1C	6	9.99999e-07	5.06308e-11	8.33604e-12	0.747151	5.76023e-15	9.99999e-07	0.002119	rs13220395	1.224e-15
LOC108783645	6	9.99999e-07	2.27023e-12	3.71041e-13	0.000765569	1.32521e-14	9.99999e-07		rs16891264	1.788e-15
HFE	6	9.99999e-07	1.89072e-12	2.61819e-13	0.000478674	4.70101e-15	9.99999e-07	0.00014583	rs16891315	6.347e-16
HIST1H4C	6	9.99999e-07	7.76529e-11	3.20874e-11	0.902348	7.45627e-15	9.99999e-07	0.00306827	rs16891334	1.109e-15
HIST1H1T	6	9.99999e-07	5.81705e-11	2.53768e-11	0.913297	7.46748e-15	9.99999e-07	0.000901134	rs16891334	1.109e-15
HIST1H2BC	6	9.99999e-07	3.87451e-10	7.11498e-11	0.538674	7.19047e-15	9.99999e-07	7.9349e-05	rs16891334	1.109e-15
HIST1H2AC	6	9.99999e-07	3.87451e-10	7.11498e-11	0.538674	7.19047e-15	9.99999e-07	2.52865e-08	rs16891334	1.109e-15
HIST1H1E	6	9.99999e-07	8.11572e-18	1.01447e-18	0.941777	3.53941e-22	9.99999e-07		rs7749823	7.303e-23
HIST1H2BD	6	9.99999e-07	8.0489e-19	1.00611e-19	0.0633346	2.88325e-22	9.99999e-07	9.07529e-23	rs7749823	7.303e-23
HIST1H4F	6	9.99999e-07	2.95922e-12	0.00125275	7.77815e-13	0.000732927	9.99999e-07		rs3999543	0.0001934
HIST1H4G	6	9.99999e-07	6.86475e-10	0.00131007	1.86203e-10	0.000738134	9.99999e-07		rs3999543	0.0001934
HIST1H3F	6	9.99999e-07	6.1803e-06	0.00721159	4.53873e-06	0.000863545	1.9e-05		rs3999543	0.0001934
HIST1H2BH	6	9.99999e-07	7.56057e-06	0.00690145	5.5556e-06	0.000861936	2e-05	8.59612e-12	rs3999543	0.0001934
BTN3A2	6	9.99999e-07	6.19723e-17	2.96674e-17	2.6829e-10	1.52688e-18	9.99999e-07	6.43225e-19	rs1977	2.384e-19
BTN2A2	6	9.99999e-07	5.44787e-17	1.36159e-17	1.25544e-16	2.06933e-18	9.99999e-07	9.98297e-08	rs1977	2.384e-19
BTN3A1	6	9.99999e-07	8.57982e-14	2.95022e-14	8.51579e-07	4.97026e-19	9.99999e-07	3.27128e-10	rs2076030	6.078e-20
BTN2A3P	6	9.99999e-07	4.37421e-14	1.10525e-14	3.08615e-05	3.91172e-19	9.99999e-07		rs2076030	6.078e-20
BTN3A3	6	9.99999e-07	5.333e-19	6.66625e-20	2.34663e-08	7.65625e-19	9.99999e-07	2.21375e-06	rs13195509	1.065e-19
BTN1A1	6	9.99999e-07	2.65859e-11	3.32323e-12	0.476018	4.46222e-19	9.99999e-07	0.00138146	rs3799383	7.96e-20
HCG11	6	9.99999e-07	5.17898e-14	4.20594e-14	0.427494	8.64005e-20	9.99999e-07		rs6920256	1.857e-20
HMGN4	6	9.99999e-07	1.75207e-13	1.46793e-13	0.734104	8.63706e-20	9.99999e-07	0.000641085	rs6920256	1.857e-20
LOC105374988	6	9.99999e-07	5.58753e-21	7.69666e-22	2.06897e-05	6.15826e-25	9.99999e-07		rs13198716	9.817e-26
ABT1	6	9.99999e-07	5.51018e-10	4.45833e-10	0.330165	2.14167e-15	9.99999e-07	8.44953e-19	rs9393737	4.848e-16
ZNF322	6	9.99999e-07	2.95145e-10	2.74061e-10	0.287046	4.66249e-15	9.99999e-07	4.32987e-15	rs7740197	1.028e-15
LINC00240	6	9.99999e-07	1.01857e-13	1.27321e-14	7.84359e-07	2.47104e-16	9.99999e-07		rs9393777	6.463e-17
LOC100270746	6	9.99999e-07	5.74182e-05	3.83224e-05	0.129262	8.55588e-07	5.99999e-06		rs11756275	2.998e-07
HIST1H2BJ	6	9.99999e-07	9.51744e-15	8.66225e-15	3.88558e-08	8.94378e-19	9.99999e-07	0.431191	rs6913660	1.964e-19
HIST1H2AG	6	9.99999e-07	2.3138e-15	7.05299e-16	1.32903e-09	7.31896e-19	9.99999e-07		rs6913660	1.964e-19
HIST1H2BK	6	9.99999e-07	3.59697e-15	1.12231e-15	1.99025e-09	7.31638e-19	9.99999e-07	1.97033e-08	rs6913660	1.964e-19
HIST1H4I	6	9.99999e-07	2.3138e-15	7.05299e-16	1.32903e-09	7.31896e-19	9.99999e-07		rs6913660	1.964e-19
HIST1H2AH	6	9.99999e-07	9.91932e-07	8.00645e-07	0.00600409	3.22567e-09	9.99999e-07		rs9295730	1.765e-09
MIR3143	6	9.99999e-07	9.91932e-07	8.00645e-07	0.00600409	3.22567e-09	9.99999e-07		rs9295730	1.765e-09
PRSS16	6	9.99999e-07	9.93609e-18	1.17563e-17	6.1257e-08	5.57897e-19	9.99999e-07	1.741e-06	rs4452638	9.453e-20
POM121L2	6	9.99999e-07	6.5968e-16	3.74191e-16	0.000102765	7.29752e-22	9.99999e-07	2.38944e-21	rs16897515	1.579e-22
VN1R10P	6	9.99999e-07	2.02088e-18	2.5261e-19	0.732398	1.16208e-21	9.99999e-07		rs16897515	1.579e-22
ZNF204P	6	9.99999e-07	1.01885e-08	1.65767e-07	9.39744e-09	2.29389e-09	9.99999e-07		rs1883403	5.49e-10
LINC01012	6	9.99999e-07	5.87278e-22	7.34098e-23	0.000396258	1.71244e-25	9.99999e-07		rs17749927	3.793e-26
LOC100131289	6	9.99999e-07	9.07265e-22	2.25308e-22	2.73462e-13	1.07258e-24	9.99999e-07		rs17693963	3.864e-25
HIST1H2BL	6	9.99999e-07	2.97917e-13	1.43753e-13	4.84517e-05	1.52636e-18	9.99999e-07	5.138e-18	rs370155	4.02e-19
HIST1H2AI	6	9.99999e-07	2.97917e-13	1.43753e-13	4.84517e-05	1.52636e-18	9.99999e-07		rs370155	4.02e-19
HIST1H3H	6	9.99999e-07	2.97917e-13	1.43753e-13	4.84517e-05	1.52636e-18	9.99999e-07		rs370155	4.02e-19
HIST1H2AJ	6	9.99999e-07	2.97917e-13	1.43753e-13	4.84517e-05	1.52636e-18	9.99999e-07		rs370155	4.02e-19
HIST1H2BM	6	9.99999e-07	2.97917e-13	1.43753e-13	4.84517e-05	1.52636e-18	9.99999e-07		rs370155	4.02e-19
HIST1H4J	6	9.99999e-07	5.19e-18	1.64351e-18	2.35118e-07	2.20089e-26	9.99999e-07		rs34706883	5.809e-27
HIST1H4K	6	9.99999e-07	4.11343e-16	7.58139e-17	0.00148853	5.3111e-18	9.99999e-07		rs200990	1.772e-18
HIST1H2AK	6	9.99999e-07	3.66755e-14	1.38445e-14	4.10696e-06	6.71502e-18	9.99999e-07		rs200990	1.772e-18
HIST1H2BN	6	9.99999e-07	3.66755e-14	1.38445e-14	4.10696e-06	6.71502e-18	9.99999e-07	1.08836e-25	rs200990	1.772e-18
HIST1H2AL	6	9.99999e-07	2.72983e-22	5.78913e-23	9.33403e-17	3.5326e-26	9.99999e-07		rs13199772	1.313e-26
HIST1H1B	6	9.99999e-07	2.72983e-22	5.78913e-23	9.33403e-17	3.5326e-26	9.99999e-07	3.641e-19	rs13199772	1.313e-26
HIST1H3I	6	9.99999e-07	6.75183e-11	2.12628e-11	4.72481e-06	3.998e-12	9.99999e-07	8.55105e-12	rs200973	1.999e-12
HIST1H4L	6	9.99999e-07	6.75183e-11	2.12628e-11	4.72481e-06	3.998e-12	9.99999e-07		rs200973	1.999e-12
HIST1H3J	6	9.99999e-07	6.12739e-11	1.7881e-11	3.3294e-06	3.998e-12	9.99999e-07	1.99907e-12	rs200973	1.999e-12
HIST1H2AM	6	9.99999e-07	2.47408e-10	1.01277e-10	3.76896e-07	5.37259e-12	9.99999e-07		rs200973	1.999e-12
HIST1H2BO	6	9.99999e-07	2.22528e-10	8.98247e-11	5.84131e-07	5.36901e-12	9.99999e-07	5.66372e-23	rs200973	1.999e-12
OR2B2	6	9.99999e-07	6.41006e-19	3.741e-19	5.67204e-15	7.41883e-24	9.99999e-07		rs13218875	1.389e-24
ZSCAN12P1	6	9.99999e-07	9.41761e-13	6.02489e-13	1.41863e-09	1.69441e-16	9.99999e-07		rs9468287	3.712e-17
ZSCAN16-AS1	6	9.99999e-07	6.88005e-20	2.12603e-20	3.1592e-16	1.83121e-26	9.99999e-07		rs13205911	4.799e-27
ZSCAN16	6	9.99999e-07	5.79892e-10	1.34318e-10	1.30078e-08	5.22254e-09	9.99999e-07	2.75928e-17	rs1225715	1.411e-09
ZKSCAN8	6	9.99999e-07	8.90994e-23	4.08831e-21	9.54469e-20	1.80962e-26	9.99999e-07	6.56116e-27	rs13205911	4.799e-27
ZNF192P1	6	9.99999e-07	1.23977e-16	1.03869e-14	1.47391e-15	1.238e-16	9.99999e-07		rs9380064	3.347e-17
TOB2P1	6	9.99999e-07	1.85666e-15	2.32083e-16	1.97546e-13	2.56026e-16	9.99999e-07		rs9380069	6.686e-17
ZSCAN9	6	9.99999e-07	1.88116e-16	2.35145e-17	7.06421e-07	6.05536e-23	9.99999e-07	6.28398e-10	rs17720293	1.113e-23
ZKSCAN4	6	9.99999e-07	4.64961e-11	8.76542e-12	0.00041166	1.86348e-16	9.99999e-07	4.20541e-22	rs1679709	3.482e-17
NKAPL	6	9.99999e-07	1.28573e-13	2.06953e-14	9.21351e-05	1.21252e-16	9.99999e-07	4.84749e-17	rs1679709	3.482e-17
ZSCAN26	6	9.99999e-07	4.96008e-16	6.2001e-17	4.42023e-09	3.42048e-25	9.99999e-07	2.00422e-16	rs13211507	6.281e-26
PGBD1	6	9.99999e-07	3.74408e-09	9.1245e-10	0.00116125	2.31697e-15	9.99999e-07	1.85401e-24	rs853685	6.462e-16
ZKSCAN3	6	9.99999e-07	5.07463e-19	8.40162e-20	2.69365e-08	1.0562e-26	9.99999e-07	2.97285e-27	rs13214023	2.26e-27
ZSCAN12	6	9.99999e-07	8.36396e-20	1.04549e-20	2.28425e-10	1.5403e-26	9.99999e-07	7.80596e-27	rs13214023	2.26e-27
ZSCAN23	6	9.99999e-07	5.20398e-20	1.43893e-20	3.91388e-17	2.14106e-21	9.99999e-07	9.09496e-22	rs7766356	7.679e-22
MOG	6	9.99999e-07	2.47697e-07	1.90862e-07	0.105318	1.89845e-08	9.99999e-07	0.364	rs385492	4.262e-09
ZFP57	6	9.99999e-07	2.47697e-07	1.90862e-07	0.105318	1.89845e-08	9.99999e-07	2.86701e-11	rs385492	4.262e-09
HLA-F	6	9.99999e-07	1.09903e-08	6.57181e-09	0.193383	8.55365e-10	9.99999e-07	0.000248682	rs1628578	2.281e-10
HLA-F-AS1	6	9.99999e-07	1.09903e-08	6.57181e-09	0.193383	8.55365e-10	9.99999e-07		rs1628578	2.281e-10
C6orf15	6	9.99999e-07	5.88596e-09	9.04617e-10	0.823681	5.99944e-18	9.99999e-07	0.00479584	rs3130557	3.76e-19
PSORS1C1	6	9.99999e-07	2.1722e-07	9.7948e-08	0.00307339	2.47485e-06	9.99999e-07	2.77621e-17	rs3130564	1.009e-07
CDSN	6	9.99999e-07	2.49968e-07	1.29795e-07	0.00250827	2.47828e-06	9.99999e-07	9.18938e-06	rs3130564	1.009e-07
PSORS1C2	6	9.99999e-07	3.73644e-06	1.13492e-06	0.168424	1.91875e-06	9.99999e-07	1.13573e-05	rs3130564	1.009e-07
CCHCR1	6	9.99999e-07	2.93937e-06	8.63359e-07	0.0945575	1.84004e-06	9.99999e-07		rs3130564	1.009e-07
HLA-B	6	9.99999e-07	2.41476e-12	3.01845e-13	0.0592425	5.93283e-11	9.99999e-07	0.180184	rs1811197	6.679e-12
MIR6891	6	9.99999e-07	2.41476e-12	3.01845e-13	0.0592425	5.93283e-11	9.99999e-07		rs1811197	6.679e-12
MICB	6	9.99999e-07	9.15541e-09	1.27119e-09	0.531725	3.16885e-16	9.99999e-07	5.55112e-16	rs3130923	3.425e-17
MCCD1	6	9.99999e-07	2.22533e-05	0.000751257	1.42765e-05	0.00338662	4.9e-05		rs9267431	0.0004097
DDX39B	6	9.99999e-07	4.71205e-08	0.00250035	6.34004e-09	0.00426177	9.99999e-07	0.0634	rs9267431	0.0004097
ATP6V1G2-DDX39B	6	9.99999e-07	4.71205e-08	0.00250035	6.34004e-09	0.00426177	9.99999e-07		rs9267431	0.0004097
SNORD117	6	9.99999e-07	5.16826e-05	0.0061656	2.62525e-05	0.0367254	0.000121		rs6929796	0.00725
SNORD84	6	9.99999e-07	1.12933e-05	0.0145835	3.92879e-06	0.0600027	6.99999e-06		rs6929796	0.00725
DDX39B-AS1	6	9.99999e-07	1.12933e-05	0.0145835	3.92879e-06	0.0600027	2.2e-05		rs6929796	0.00725
ATP6V1G2	6	9.99999e-07	1.12933e-05	0.0145835	3.92879e-06	0.0600027	1.4e-05	0.0354786	rs6929796	0.00725
LTA	6	9.99999e-07	1.3666e-05	6.20699e-06	0.437765	5.02844e-09	9.99999e-07	0.0264145	rs1800629	5.566e-10
TNF	6	9.99999e-07	4.70804e-07	2.07812e-07	0.101874	5.08514e-09	9.99999e-07	0.683	rs1800629	5.566e-10
LTB	6	9.99999e-07	8.63172e-08	2.63748e-08	0.420142	4.08341e-09	9.99999e-07		rs1800629	5.566e-10
LST1	6	9.99999e-07	8.63172e-08	2.63748e-08	0.420142	4.08341e-09	9.99999e-07	0.00240809	rs1800629	5.566e-10
NCR3	6	9.99999e-07	8.63172e-08	2.63748e-08	0.420142	4.08341e-09	9.99999e-07	0.3609	rs1800629	5.566e-10
LY6G6C	6	9.99999e-07	2.73533e-14	3.01196e-13	4.27016e-13	4.60063e-18	9.99999e-07		rs3101018	1.218e-18
MPIG6B	6	9.99999e-07	2.38272e-17	5.38514e-18	2.62635e-14	4.58883e-18	9.99999e-07		rs3101018	1.218e-18
DDAH2	6	9.99999e-07	2.38272e-17	5.38514e-18	2.62635e-14	4.58883e-18	9.99999e-07		rs3101018	1.218e-18
CLIC1	6	9.99999e-07	2.28862e-16	4.05963e-15	3.32416e-11	6.76231e-18	9.99999e-07		rs3101018	1.218e-18
SAPCD1	6	9.99999e-07	5.15404e-19	2.37045e-19	1.91116e-08	5.08738e-18	9.99999e-07	0.5895	rs3132445	9.098e-19
SAPCD1-AS1	6	9.99999e-07	5.15404e-19	2.37045e-19	1.91116e-08	5.08738e-18	9.99999e-07		rs3132445	9.098e-19
VWA7	6	9.99999e-07	6.87332e-19	3.19386e-19	2.44476e-08	6.22921e-18	9.99999e-07		rs3130484	1.114e-18
VARS	6	9.99999e-07	2.97502e-20	7.86922e-21	2.198e-12	7.64482e-18	9.99999e-07		rs3117575	1.336e-18
LSM2	6	9.99999e-07	1.70774e-09	2.41138e-10	0.110079	1.4528e-10	9.99999e-07		rs2075800	3.632e-11
HSPA1L	6	9.99999e-07	1.70774e-09	2.41138e-10	0.110079	1.4528e-10	9.99999e-07	4.26779e-10	rs2075800	3.632e-11
HSPA1A	6	9.99999e-07	1.70774e-09	2.41138e-10	0.110079	1.4528e-10	9.99999e-07		rs2075800	3.632e-11
HSPA1B	6	9.99999e-07	8.24647e-09	2.01347e-09	0.0124952	1.43471e-10	9.99999e-07		rs2075800	3.632e-11
NEU1	6	9.99999e-07	2.68713e-10	1.86189e-10	0.0412054	2.00157e-09	9.99999e-07		rs2736428	4.436e-10
SLC44A4	6	9.99999e-07	2.22585e-14	3.39826e-15	0.0156639	4.86656e-13	9.99999e-07	1.01589e-10	rs652888	9.202e-14
C2	6	9.99999e-07	6.51823e-18	1.19951e-18	6.30733e-08	5.51589e-17	9.99999e-07	9.56421e-17	rs1270942	6.703e-18
ZBTB12	6	9.99999e-07	3.11971e-15	3.89964e-16	7.0311e-09	2.67409e-13	9.99999e-07		rs652888	9.202e-14
C2-AS1	6	9.99999e-07	2.90067e-13	4.36029e-14	0.000198753	4.33443e-17	9.99999e-07		rs1270942	6.703e-18
CFB	6	9.99999e-07	2.90067e-13	4.36029e-14	0.000198753	4.33443e-17	9.99999e-07	4.0134e-17	rs1270942	6.703e-18
NELFE	6	9.99999e-07	3.65652e-13	1.73387e-13	2.59862e-05	3.79394e-17	9.99999e-07	4.82076e-07	rs1270942	6.703e-18
MIR1236	6	9.99999e-07	3.79595e-14	2.33532e-14	7.4923e-05	3.77899e-17	9.99999e-07		rs1270942	6.703e-18
SKIV2L	6	9.99999e-07	1.2177e-14	1.19881e-14	1.63328e-09	3.67567e-17	9.99999e-07		rs1270942	6.703e-18
DXO	6	9.99999e-07	6.21017e-15	6.85302e-15	6.84825e-11	3.01126e-17	9.99999e-07		rs1270942	6.703e-18
STK19	6	9.99999e-07	5.02579e-09	3.70385e-09	0.000298204	2.87688e-07	9.99999e-07	1.05183e-07	rs2072633	8.878e-08
C4A	6	9.99999e-07	6.0121e-09	1.5504e-09	0.553043	4.03958e-07	9.99999e-07		rs389883	1.347e-07
ATF6B	6	9.99999e-07	9.29363e-13	1.1617e-13	0.0451034	6.33464e-17	9.99999e-07		rs1150752	9.526e-18
HLA-DRB1	6	9.99999e-07	9.46394e-09	3.039e-09	0.723401	9.05442e-08	9.99999e-07		rs9270623	1.301e-08
HLA-DQA1	6	9.99999e-07	1.4248e-11	5.4703e-12	6.51275e-06	1.2906e-13	9.99999e-07	2.63067e-09	rs2854275	2.442e-14
HLA-DQB1	6	9.99999e-07	3.66375e-20	2.82694e-20	1.37873e-14	6.61559e-18	9.99999e-07	4.55191e-14	rs3891175	1.465e-18
HLA-DQB1-AS1	6	9.99999e-07	3.66375e-20	2.82694e-20	1.37873e-14	6.61559e-18	9.99999e-07		rs3891175	1.465e-18
HLA-DOB	6	9.99999e-07	0.000478239	0.000195875	0.426372	0.000491752	0.000949991	2.60118e-05	rs241429	3.145e-05
TAP2	6	9.99999e-07	2.68653e-07	7.4351e-08	0.721175	2.42565e-05	9.99999e-07	1.16153e-05	rs2071538	1.144e-06
PSMB8	6	9.99999e-07	1.98618e-07	5.64635e-08	0.890061	2.22439e-05	9.99999e-07	0.0562338	rs2071538	1.144e-06
PSMB8-AS1	6	9.99999e-07	1.36128e-07	3.55517e-08	0.956998	2.11629e-05	9.99999e-07		rs2071538	1.144e-06
TAP1	6	9.99999e-07	9.09931e-08	2.73794e-08	0.890296	1.89336e-05	9.99999e-07	7.00012e-06	rs2071538	1.144e-06
PSMB9	6	9.99999e-07	5.64552e-08	3.48456e-08	0.519432	1.28125e-05	9.99999e-07	0.00019466	rs2071538	1.144e-06
HLA-DMB	6	9.99999e-07	0.00401459	0.00223957	0.0430389	6.4329e-05	0.000139999		rs209475	1.129e-05
HLA-DMA	6	9.99999e-07	0.00401459	0.00223957	0.0430389	6.4329e-05	0.000129999	0.834338	rs209475	1.129e-05
BRD2	6	9.99999e-07	0.00247862	0.00141549	0.0492898	5.30775e-05	0.00016		rs209475	1.129e-05
KIFC1	6	9.99999e-07	6.35999e-12	8.96386e-13	0.0167988	1.06802e-11	9.99999e-07		rs9461856	5.36e-12
PHF1	6	9.99999e-07	5.41814e-11	1.31239e-11	0.850992	5.73541e-07	9.99999e-07		rs453590	1.518e-07
CUTA	6	9.99999e-07	5.41814e-11	1.31239e-11	0.850992	5.73541e-07	9.99999e-07	0.0004535	rs453590	1.518e-07
SYNGAP1	6	9.99999e-07	5.17289e-11	1.24269e-11	0.86063	5.51869e-07	9.99999e-07	2.31747e-10	rs2247385	1.46e-07
MIR5004	6	9.99999e-07	5.17289e-11	1.24269e-11	0.86063	5.51869e-07	9.99999e-07		rs2247385	1.46e-07
BAK1	6	9.99999e-07	1.97436e-09	7.89822e-10	0.000149268	2.01063e-08	9.99999e-07	2.24889e-05	rs6910233	1.778e-09
LEMD2	6	9.99999e-07	3.4136e-06	1.24734e-06	0.422781	6.18701e-05	9.99999e-07	1.3934e-07	rs4713685	1.34e-05
MLN	6	9.99999e-07	2.43099e-06	1.1395e-06	0.378733	3.0153e-06	1.2e-05	7.58548e-06	rs942496	4.12e-07
TJAP1	6	9.99999e-07	0.0204132	0.0109541	0.214485	0.0416801	0.035964	0.000682219	rs7755135	0.004302
LOC105377879	6	9.99999e-07	2.25622e-05	9.65629e-06	0.222564	9.98357e-09	9.99999e-07		rs217287	1.573e-09
TRAPPC3L	6	9.99999e-07	0.113439	0.0651695	0.503896	0.0987768	0.124875	0.0435471	rs12526587	0.01776
MAD1L1	7	9.99999e-07	2.74458e-07	8.28626e-08	0.00658182	8.84017e-06	9.99999e-07	1.11542e-10	rs10257990	5.386e-07
MAGI2	7	9.99999e-07	0.0274868	0.0131808	0.897101	0.0546817	0.042957	1	rs323130	0.0003137
SRPK2	7	9.99999e-07	2.22218e-08	3.7437e-07	6.27585e-08	2.22634e-08	9.99999e-07	4.96109e-08	rs6466056	2.886e-09
CNTNAP2	7	9.99999e-07	0.481383	0.718609	0.291422	0.286561	0.276723	0.705893	rs2286127	0.003809
DPP6	7	9.99999e-07	0.0300329	0.0144129	0.199872	0.161991	0.0609391		rs4075743	0.001221
GRM3	7	9.99999e-07	5.98381e-09	1.37587e-09	0.000383592	6.83139e-09	9.99999e-07	3.80916e-08	rs12704289	4.961e-10
LRRN3	7	9.99999e-07	9.47961e-07	1.05778e-06	2.6297e-06	4.8719e-08	9.99999e-07	6.56454e-08	rs17439799	1.009e-08
KMT2E-AS1	7	9.99999e-07	1.17474e-06	1.33338e-06	0.00135212	1.92805e-08	9.99999e-07		rs2192932	6.631e-09
GLIS3	9	9.99999e-07	0.017256	0.00823504	0.657602	0.0103677	0.022977	0.00769346	rs630219	8.193e-05
GABBR2	9	9.99999e-07	1.88777e-05	3.00405e-05	0.000385533	4.34032e-05	6.99993e-05	9.27964e-05	rs16914811	5.637e-07
MIR548AU	9	9.99999e-07	0.000834964	0.000621393	0.970478	0.00056334	0.00079992		rs2254389	0.0001296
PRKG1	10	9.99999e-07	0.0103236	0.00474926	0.535601	0.0157701	0.00799201	0.999818	rs1194491	0.0002058
CTNNA3	10	9.99999e-07	0.129192	0.173432	0.0791401	0.352148	0.202797	0.184573	rs1916384	0.006058
C10orf11	10	9.99999e-07	0.000753575	0.000333177	0.102034	0.0187251	0.00179982	0.00311593	rs7090265	0.0002552
GRID1	10	9.99999e-07	0.000466392	0.000185109	0.757723	0.00587951	0.00259974	0.991948	rs7073759	7.146e-05
NT5C2	10	9.99999e-07	3.0806e-17	2.89558e-17	4.7332e-06	4.60325e-15	9.99999e-07	3.33067e-16	rs11191560	6.259e-16
CACNB2	10	9.99999e-07	1.01398e-07	1.26748e-08	0.122251	2.7531e-06	9.99999e-07	9.93263e-09	rs12766343	3.858e-08
ZNF365	10	9.99999e-07	1.19244e-05	7.39328e-06	0.505869	9.21653e-05	9.99999e-07	0.000143996	rs2077316	6.385e-06
KIF20B	10	9.99999e-07	7.17807e-05	4.22038e-05	0.00524046	0.000156752	1.3e-05	0.00135632	rs11185883	2.872e-05
ARL3	10	9.99999e-07	7.82522e-07	1.21629e-05	5.42772e-07	6.13616e-07	9.99999e-07	1.57896e-07	rs11191375	1.342e-07
CYP17A1	10	9.99999e-07	1.3632e-15	2.26047e-14	2.90175e-12	5.54428e-11	9.99999e-07	1.54997e-11	rs4290163	1.481e-11
CNNM2	10	9.99999e-07	1.11781e-12	5.0217e-13	2.40674e-07	1.05953e-14	9.99999e-07	3.10862e-14	rs11191548	1.874e-15
LOC105378330	10	9.99999e-07	0.000236273	0.00828104	0.000132147	0.00148352	0.00079992		rs17741131	0.0005562
SFXN2	10	9.99999e-07	3.8098e-08	1.261e-06	3.34299e-08	2.61893e-07	9.99999e-07	0.00776694	rs999867	5.89e-08
WBP1L	10	9.99999e-07	2.26388e-11	3.2505e-11	1.37324e-05	6.59842e-11	9.99999e-07	1.44472e-07	rs3781287	1.836e-11
BORCS7	10	9.99999e-07	1.60736e-12	7.1335e-13	9.49624e-07	1.9407e-13	9.99999e-07		rs3740390	4.102e-14
BORCS7-ASMT	10	9.99999e-07	2.83424e-15	7.09712e-15	1.3343e-13	2.63388e-13	9.99999e-07		rs3740390	4.102e-14
AS3MT	10	9.99999e-07	7.14907e-15	5.33217e-15	1.5985e-15	1.82998e-13	9.99999e-07	1.40155e-19	rs3740390	4.102e-14
NELL1	11	9.99999e-07	0.0128026	0.00610346	0.236897	0.0869568	0.022977	0.036175	rs327036	0.001076
CNTN5	11	9.99999e-07	0.0390046	0.0460674	0.0357491	0.362312	0.106893	0.999684	rs2045058	0.005797
NTM	11	9.99999e-07	0.00472976	0.00220003	0.721263	0.0164071	0.00449955	0.999354	rs7125824	0.0001067
OPCML	11	9.99999e-07	0.00861958	0.00389079	0.32516	0.0523079	0.01998	0.0015591	rs7941822	0.0003449
DGKZ	11	9.99999e-07	5.40098e-08	9.02931e-08	1.68494e-07	5.72575e-08	9.99999e-07	2.3053e-09	rs34406563	1.057e-08
AMBRA1	11	9.99999e-07	3.84128e-08	3.55322e-08	2.22423e-07	2.71271e-08	9.99999e-07	2.52493e-09	rs7481312	6.162e-09
ATG13	11	9.99999e-07	1.1196e-06	9.2147e-07	1.40153e-05	1.34542e-07	9.99999e-07	8.67684e-09	rs12574259	3.072e-08
TMX2-CTNND1	11	9.99999e-07	4.15644e-06	2.82151e-06	0.00212535	5.78463e-07	9.99999e-07		rs708228	1.291e-07
MSANTD2	11	9.99999e-07	7.33548e-10	2.79138e-10	1.02393e-07	5.15425e-08	9.99999e-07	7.67094e-09	rs6590095	7.676e-09
IGSF9B	11	9.99999e-07	9.23947e-09	1.51649e-09	0.25449	6.82972e-10	9.99999e-07	5.58337e-06	rs7122746	4.115e-11
OR10A4	11	9.99999e-07	0.0526072	0.0315268	0.185904	0.0178748	0.037962	0.0271302	rs10769730	0.002177
OR2D2	11	9.99999e-07	0.00172873	0.00242741	0.00363787	0.00556618	0.00899101	0.065896	rs7110568	0.0005255
CREB3L1	11	9.99999e-07	1.61696e-09	5.9385e-08	1.11153e-09	2.02957e-07	9.99999e-07	2.00444e-06	rs1044796	2.918e-08
MIR4688	11	9.99999e-07	1.85734e-07	1.86358e-07	9.05807e-06	3.80944e-08	9.99999e-07		rs34406563	1.057e-08
MDK	11	9.99999e-07	1.38262e-08	1.73042e-08	7.9889e-06	1.03664e-09	9.99999e-07	0.6061	rs12574668	5.19e-10
CHRM4	11	9.99999e-07	1.38262e-08	1.73042e-08	7.9889e-06	1.03664e-09	9.99999e-07		rs12574668	5.19e-10
HARBI1	11	9.99999e-07	6.73401e-10	5.26222e-10	5.51182e-10	1.16408e-09	9.99999e-07		rs7122039	6.764e-10
ARHGAP1	11	9.99999e-07	1.00805e-06	8.23052e-07	0.000106017	1.36248e-07	9.99999e-07	1.64029e-07	rs12574259	3.072e-08
ZNF408	11	9.99999e-07	1.71323e-07	8.56075e-08	3.11074e-05	1.30649e-07	9.99999e-07	0.00129074	rs12574259	3.072e-08
MIR130A	11	9.99999e-07	7.14517e-06	4.65268e-06	0.030804	2.59844e-06	1.1e-05		rs10896633	7.095e-07
MED19	11	9.99999e-07	9.56468e-07	8.82823e-07	0.00016145	7.05521e-07	5.99999e-06	2.087e-07	rs2847308	2.014e-07
SELENOH	11	9.99999e-07	6.59314e-07	3.23492e-07	0.512607	1.79934e-07	9.99999e-07		rs9420	6.652e-08
DRD2	11	9.99999e-07	2.81009e-07	1.18382e-07	0.000115008	2.76839e-07	9.99999e-07	5.17555e-07	rs4245150	2.53e-08
MIR4301	11	9.99999e-07	3.68973e-08	2.24581e-08	0.000341122	1.90197e-07	9.99999e-07		rs11601054	2.618e-08
HSPA8	11	9.99999e-07	0.0521293	0.0324216	0.0747006	0.0128017	0.01998	0.00347705	rs1461496	0.00357
NRGN	11	9.99999e-07	3.77627e-11	2.95382e-11	8.70396e-10	1.20069e-06	9.99999e-07	1.658e-06	rs3802902	1.502e-07
VSIG2	11	9.99999e-07	1.24386e-11	8.96604e-11	8.7319e-12	9.10998e-07	9.99999e-07	6.07265e-08	rs3802902	1.502e-07
ESAM	11	9.99999e-07	2.33977e-11	7.59901e-11	2.80028e-11	4.12031e-08	9.99999e-07	1.04622e-07	rs6590095	7.676e-09
LOC101929340	11	9.99999e-07	1.26928e-10	1.86504e-10	7.01696e-10	3.62684e-08	9.99999e-07		rs6590095	7.676e-09
SNX19	11	9.99999e-07	2.95321e-09	3.27005e-09	0.000108598	1.03817e-07	9.99999e-07	4.14214e-07	rs6590540	9.677e-09
SOX5	12	9.99999e-07	0.00468383	0.00208535	0.502312	0.0337235	0.00599401	0.00310261	rs10842244	0.0002197
C12orf65	12	9.99999e-07	1.63279e-07	8.35983e-08	6.17976e-05	4.24506e-09	9.99999e-07	4.64007e-12	rs1109559	1.216e-09
TMEM132D	12	9.99999e-07	2.5734e-05	7.24689e-05	0.000197898	0.00360375	2.7e-05	0.99701	rs1915485	1.974e-05
CACNA1C	12	9.99999e-07	2.88927e-11	3.61158e-12	0.00623706	2.43533e-15	9.99999e-07	1.12133e-14	rs4298967	2.904e-17
LIMA1	12	9.99999e-07	0.000124384	7.98641e-05	0.592889	1.53648e-05	6.19999e-05	0.00010217	rs8181679	4.238e-06
LRP1	12	9.99999e-07	6.38072e-07	1.57438e-07	0.122337	1.58382e-08	9.99999e-07	3.41563e-09	rs12814239	1.477e-09
C12orf76	12	9.99999e-07	9.89699e-07	2.48519e-06	4.72291e-07	4.64432e-05	9.99999e-07	0.000135668	rs11829777	1.089e-05
IFT81	12	9.99999e-07	1.21413e-06	4.84953e-07	0.0214301	4.19987e-06	9.99999e-07	1.94462e-05	rs7304243	7.657e-07
ATP2A2	12	9.99999e-07	1.77235e-07	6.94794e-08	0.748973	3.14047e-09	9.99999e-07	1.46432e-08	rs4766428	7.093e-10
ARPC3	12	9.99999e-07	4.77106e-07	2.14955e-07	0.000951065	4.37039e-06	9.99999e-07		rs7976889	1.124e-06
PPTC7	12	9.99999e-07	1.94607e-06	2.62771e-06	4.71729e-05	3.83439e-06	9.99999e-07	4.8532e-06	rs10849900	7.255e-07
PITPNM2	12	9.99999e-07	1.67374e-08	1.16394e-08	1.38312e-05	4.23882e-10	9.99999e-07	1.49387e-11	rs1790121	7.295e-11
CACNA1C-AS4	12	9.99999e-07	5.00012e-12	3.23101e-12	2.57393e-07	7.16483e-13	9.99999e-07		rs882194	1.952e-13
CACNA1C-IT3	12	9.99999e-07	1.21524e-16	2.12412e-17	0.0272649	5.357e-17	9.99999e-07		rs4298967	2.904e-17
MIR1228	12	9.99999e-07	4.37225e-08	3.95863e-08	0.000212357	2.92035e-09	9.99999e-07		rs12814239	1.477e-09
INHBC	12	9.99999e-07	0.00146896	0.000984284	0.0587477	0.00297308	0.00139986	0.00109035	rs3809114	0.001003
INHBE	12	9.99999e-07	0.00190637	0.0012694	0.134625	0.00362426	0.00329967	0.001187	rs3809114	0.001003
GLI1	12	9.99999e-07	0.00214403	0.00144288	0.13278	0.00359947	0.00699301	0.759214	rs3809114	0.001003
ANAPC7	12	9.99999e-07	2.04106e-07	4.95438e-08	0.992078	3.461e-06	9.99999e-07	9.77758e-07	rs28555214	6.857e-07
RAD9B	12	9.99999e-07	4.41124e-07	1.80389e-07	0.116841	2.20717e-06	9.99999e-07	8.15478e-06	rs4766492	4.825e-07
ABCB9	12	9.99999e-07	6.35442e-08	5.47578e-08	4.39507e-05	3.22235e-10	9.99999e-07	3.41683e-09	rs3759115	9.192e-11
OGFOD2	12	9.99999e-07	6.67463e-10	7.05426e-10	6.29445e-08	1.0594e-10	9.99999e-07	9.192e-11	rs7135296	5.297e-11
ARL6IP4	12	9.99999e-07	6.67463e-10	7.05426e-10	6.29445e-08	1.0594e-10	9.99999e-07		rs7135296	5.297e-11
LOC100507091	12	9.99999e-07	1.51794e-08	1.46081e-08	8.0493e-08	2.95415e-10	9.99999e-07		rs1790094	7.611e-11
MPHOSPH9	12	9.99999e-07	6.91833e-10	3.91126e-10	3.57981e-05	5.21834e-07	9.99999e-07	2.33713e-12	rs3759113	3.515e-07
CDK2AP1	12	9.99999e-07	1.63279e-07	8.35983e-08	6.17976e-05	4.24506e-09	9.99999e-07	0.0646433	rs1109559	1.216e-09
SBNO1	12	9.99999e-07	3.0618e-07	1.65644e-07	0.000175847	6.20586e-09	9.99999e-07	4.9012e-08	rs11057276	1.783e-09
MIR8072	12	9.99999e-07	4.77916e-11	8.52669e-11	1.2427e-11	1.9284e-06	9.99999e-07		rs28458312	9.642e-07
KMT5A	12	9.99999e-07	1.73365e-05	1.17419e-05	0.00894697	1.13574e-05	1.5e-05		rs28595660	2.168e-06
RILPL2	12	9.99999e-07	1.28718e-05	4.67705e-06	0.419372	4.74732e-05	1.4e-05	7.47034e-07	rs28587386	4.877e-06
FAM155A	13	9.99999e-07	0.0100927	0.00481859	0.852428	0.0830861	0.0176982	0.0254493	rs1543002	0.0009435
CPB2-AS1	13	9.99999e-07	0.216648	0.174678	0.142626	0.280952	0.258741		rs1952187	0.03524
CPB2	13	9.99999e-07	0.200952	0.16752	0.134124	0.281257	0.270729	0.119599	rs1952187	0.03524
MYO16	13	9.99999e-07	0.00272979	0.00118528	0.727873	0.0044894	0.00189981	0.00224554	rs1926503	4.748e-05
NPAS3	14	9.99999e-07	0.0104142	0.00486456	0.675525	0.00160834	0.00999001	0.00933088	rs7140760	7.265e-06
PELI2	14	9.99999e-07	0.0030315	0.00140121	0.0944166	0.0246982	0.00639936	0.00487419	rs7157209	0.002432
NRXN3	14	9.99999e-07	0.00308535	0.00521542	0.00652785	0.0162387	0.00899101	0.0169664	rs213563	0.0001246
RGS6	14	9.99999e-07	0.00291239	0.00135701	0.13448	0.000103475	0.000719993	8.55538e-06	rs12885258	1.529e-06
MARK3	14	9.99999e-07	4.86647e-06	2.58344e-06	0.29722	5.96604e-06	6.99999e-06	1.65178e-05	rs2246490	1.097e-06
PPP1R13B	14	9.99999e-07	4.44562e-11	6.91263e-12	0.00816583	2.7945e-09	9.99999e-07	2.29395e-10	rs12891477	5.804e-10
SNORA79	14	9.99999e-07	7.20706e-07	6.81786e-07	5.49459e-07	1.91682e-05	3e-06		rs12891828	1.03e-05
BCL11B	14	9.99999e-07	2.59504e-07	9.70979e-08	2.45927e-05	0.000108587	9.99999e-07	6.80418e-07	rs1152793	4.133e-06
CKB	14	9.99999e-07	5.6242e-07	1.17527e-06	1.66794e-05	3.52047e-08	9.99999e-07	0.001494	rs9324063	6.565e-09
TRMT61A	14	9.99999e-07	2.15378e-08	1.70039e-08	0.00243684	9.58253e-12	9.99999e-07	1.06164e-08	rs4906335	1.818e-12
BAG5	14	9.99999e-07	8.58621e-09	6.75166e-09	0.00347157	2.19767e-12	9.99999e-07	3.78853e-12	rs8017993	4.145e-13
APOPT1	14	9.99999e-07	2.05321e-10	1.93302e-10	0.0012754	1.70088e-12	9.99999e-07	9.35585e-13	rs2403197	4.837e-13
KLC1	14	9.99999e-07	1.51681e-09	6.78836e-10	0.725802	2.0293e-10	9.99999e-07	1.6114e-10	rs2273175	5.394e-11
XRCC3	14	9.99999e-07	3.29802e-11	4.17127e-12	0.048484	1.59233e-09	9.99999e-07	4.8446e-07	rs2295146	2.752e-10
ZFYVE21	14	9.99999e-07	1.32063e-09	4.35642e-10	0.526894	7.48717e-08	9.99999e-07	2.30507e-09	rs3212028	1.11e-08
LINC00637	14	9.99999e-07	4.39506e-08	1.26528e-08	0.0592118	1.67851e-09	9.99999e-07		rs12891477	5.804e-10
UNC13C	15	9.99999e-07	0.010847	0.00511469	0.944232	0.155766	0.028971	0.0417531	rs9302174	0.004397
IREB2	15	9.99999e-07	5.76958e-07	2.93801e-07	0.168764	1.18151e-07	9.99999e-07	2.33947e-06	rs9788682	1.876e-08
CHRNA3	15	9.99999e-07	1.56572e-07	6.73771e-08	0.733357	8.3e-07	9.99999e-07	1.92599e-11	rs1316971	2.961e-07
CPEB1	15	9.99999e-07	5.25853e-07	3.10611e-07	0.111537	4.50233e-07	9.99999e-07	1.81543e-06	rs783540	5.857e-08
AP3B2	15	9.99999e-07	7.66102e-07	5.35637e-07	0.0213944	2.20384e-05	9.99999e-07	3.08127e-06	rs7163840	3.927e-06
WDR73	15	9.99999e-07	2.03092e-07	1.36277e-07	0.000302141	6.19004e-09	9.99999e-07	3.22826e-07	rs1051168	9.343e-10
HYKK	15	9.99999e-07	3.02368e-07	1.09962e-07	0.978535	9.98228e-09	9.99999e-07	1.02781e-07	rs3813570	1.864e-09
PSMA4	15	9.99999e-07	1.23892e-08	9.94812e-09	0.0257142	6.79041e-09	9.99999e-07	2.1665e-09	rs3813570	1.864e-09
CHRNA5	15	9.99999e-07	4.50016e-10	2.15577e-10	0.633571	3.98337e-10	9.99999e-07	3.49698e-10	rs12910984	1.46e-10
DNM1P41	15	9.99999e-07	2.13861e-09	7.40025e-10	0.0186937	4.93178e-10	9.99999e-07		rs12911223	2.568e-10
UBE2Q2L	15	9.99999e-07	2.13861e-09	7.40025e-10	0.0186937	4.93178e-10	9.99999e-07		rs12911223	2.568e-10
LINC00933	15	9.99999e-07	4.48259e-06	2.64448e-06	0.140657	1.81162e-07	9.99999e-07		rs11631921	3.153e-08
SCAND2P	15	9.99999e-07	7.81166e-07	6.13924e-07	0.000762386	6.10359e-09	9.99999e-07		rs1051168	9.343e-10
NMB	15	9.99999e-07	1.57941e-07	7.9468e-08	0.0523609	5.30408e-09	9.99999e-07	1.28268e-08	rs1051168	9.343e-10
SEC11A	15	9.99999e-07	4.31633e-07	2.18911e-07	0.192925	1.26078e-08	9.99999e-07	3.04936e-09	rs11638290	2.228e-09
RBFOX1	16	9.99999e-07	4.21159e-08	5.26448e-09	0.164993	0.000364911	9.99999e-07	5.09003e-08	rs12447542	1.122e-06
WWOX	16	9.99999e-07	0.286285	0.161801	0.845853	0.207429	0.390609	0.998418	rs17640605	0.001383
CDH13	16	9.99999e-07	0.00102495	0.000473152	0.179835	0.0140686	0.00089991	0.997921	rs3844412	0.0001043
CNOT1	16	9.99999e-07	2.67257e-08	1.91625e-08	7.6236e-05	2.27428e-06	9.99999e-07	3.64736e-05	rs12447862	2.803e-07
KCTD13	16	9.99999e-07	6.05974e-05	4.66162e-05	0.0147362	2.27101e-09	9.99999e-07	1.99697e-08	rs12716974	4.048e-10
TMEM219	16	9.99999e-07	6.11794e-10	1.41255e-06	1.16701e-10	1.58512e-06	9.99999e-07	3.58157e-10	rs4077410	8.089e-07
TAOK2	16	9.99999e-07	3.48455e-10	1.09661e-06	6.17395e-11	1.36192e-06	9.99999e-07	1.37303e-09	rs11863174	6.954e-07
HIRIP3	16	9.99999e-07	8.88151e-07	2.7749e-07	0.0506723	5.56452e-07	9.99999e-07		rs11649274	2.809e-07
FAM57B	16	9.99999e-07	5.048e-07	1.78565e-07	0.0676255	8.22513e-06	9.99999e-07	1.01301e-05	rs11642740	1.718e-06
PPP4C	16	9.99999e-07	1.22869e-07	1.50112e-05	5.3557e-07	9.88627e-05	9.99999e-07	0.00240478	rs3809624	2.174e-05
TBX6	16	9.99999e-07	1.24809e-07	1.67979e-05	4.98673e-07	9.87244e-05	4e-06	2.38217e-05	rs3809624	2.174e-05
LOC101928595	16	9.99999e-07	5.77821e-07	5.15274e-06	1.43407e-06	9.7882e-05	4e-06		rs3809624	2.174e-05
SNORA50A	16	9.99999e-07	2.47714e-06	0.000364701	1.03339e-06	9.21687e-06	4e-06		rs7201946	3.265e-06
SPG7	16	9.99999e-07	1.13769e-06	0.000414388	3.52938e-07	0.004304	9.99999e-07	2.34408e-06	rs457372	0.002228
RPL13	16	9.99999e-07	2.95263e-07	1.23708e-07	0.0296648	1.66559e-06	9.99999e-07	7.85097e-06	rs352935	2.675e-07
SMG6	17	9.99999e-07	5.63551e-07	4.20186e-07	0.00128061	1.96231e-07	9.99999e-07	1.8767e-07	rs216223	1.43e-08
TOM1L2	17	9.99999e-07	4.96444e-06	3.53073e-06	4.31189e-05	6.01886e-08	9.99999e-07	6.56183e-07	rs4459604	2.165e-08
PITPNA	17	9.99999e-07	0.0494196	0.0272695	0.104982	0.102083	0.0599401	0.0304908	rs8072208	0.01181
LOC101927839	17	9.99999e-07	9.73969e-08	4.73745e-08	0.768403	3.8746e-08	9.99999e-07		rs216223	1.43e-08
DRC3	17	9.99999e-07	7.19828e-07	4.36166e-07	1.97338e-05	4.19162e-08	9.99999e-07		rs9913277	2.109e-08
ATPAF2	17	9.99999e-07	5.75653e-07	9.04612e-07	9.97469e-06	3.66092e-07	9.99999e-07	3.37338e-08	rs2955382	1.28e-07
EPN2-AS1	17	9.99999e-07	0.000161752	0.000148089	0.00194637	3.12968e-06	5e-06		rs4924980	1.771e-06
DLGAP1	18	9.99999e-07	0.494172	0.29937	0.554765	0.210898	0.43956	0.743133	rs8083633	0.00213
TCF4	18	9.99999e-07	0.00424305	0.00242835	0.231075	0.00354466	0.00699301	5.48478e-10	rs10515971	0.0003956
TCF4-AS1	18	9.99999e-07	5.74893e-06	3.19123e-06	0.045745	1.34425e-06	8.99999e-06		rs12327270	1.892e-07
MIR4529	18	9.99999e-07	1.1416e-06	4.20794e-07	0.633458	7.30749e-07	9.99999e-07		rs9960767	1.31e-07
GATAD2A	19	9.99999e-07	5.65114e-08	5.26998e-08	2.87909e-08	1.2562e-07	9.99999e-07	7.73866e-08	rs3752151	4.815e-08
ZNF536	19	9.99999e-07	5.27615e-07	1.11077e-07	0.000186636	0.000121464	9.99999e-07	3.85858e-06	rs4805578	6.033e-06
HAPLN4	19	9.99999e-07	1.17954e-07	7.99883e-08	0.00376322	8.91103e-06	9.99999e-07	5.33522e-05	rs2074296	2.476e-06
MAU2	19	9.99999e-07	2.98712e-08	2.50751e-08	1.37907e-06	6.20157e-08	9.99999e-07	1.27813e-06	rs34277109	1.71e-08
MIR640	19	9.99999e-07	3.74345e-08	3.56166e-08	1.86391e-08	7.80433e-08	9.99999e-07		rs10414830	2.984e-08
TSSK6	19	9.99999e-07	2.47096e-08	2.23692e-08	1.20195e-08	4.67127e-08	9.99999e-07		rs10422819	1.781e-08
NDUFA13	19	9.99999e-07	9.12855e-07	5.54271e-07	1.63909e-06	6.06789e-08	9.99999e-07	8.19964e-08	rs10422819	1.781e-08
YJEFN3	19	9.99999e-07	2.31163e-06	1.61161e-06	3.48203e-06	7.7659e-08	9.99999e-07	2.25023e-08	rs10422819	1.781e-08
RRAS	19	9.99999e-07	1.25994e-06	1.30525e-06	2.4719e-05	2.19822e-05	5e-06	0.00551599	rs7259683	4.851e-06
MZF1	19	9.99999e-07	0.000899606	0.000456152	0.527567	0.00333613	0.00209979	0.123935	rs3794964	0.0008955
MACROD2	20	9.99999e-07	0.00721153	0.00323061	0.253606	0.260222	0.00799201	0.997762	rs17358700	0.001408
PTPRT	20	9.99999e-07	0.00284754	0.00505583	0.00926459	0.00160745	0.00329967	0.0106626	rs926288	1.009e-05
SLC32A1	20	9.99999e-07	3.01857e-06	2.02216e-06	0.0122713	5.87975e-08	9.99999e-07	0.000191618	rs2250350	5.683e-09
PPP1R16B	20	9.99999e-07	4.76152e-06	2.06077e-06	0.00141088	1.17554e-08	9.99999e-07	1.0023e-08	rs4812319	1.188e-09
TSHZ2	20	9.99999e-07	0.00850016	0.00393413	0.337461	0.0803322	0.010989	0.0156516	rs2741369	0.000856
KCNB1	20	9.99999e-07	6.89271e-08	4.47494e-08	8.30078e-06	4.93244e-05	9.99999e-07	0.000252575	rs237485	3.856e-06
PTGIS	20	9.99999e-07	1.6936e-06	3.94041e-07	0.106668	1.38998e-05	9.99999e-07	6.07766e-06	rs6019880	8.623e-07
PPDPF	20	9.99999e-07	6.6545e-08	1.04779e-07	5.25684e-08	3.145e-07	9.99999e-07		rs427230	4.028e-08
CACNA1I	22	9.99999e-07	6.85812e-09	8.57265e-10	0.332151	8.09687e-08	9.99999e-07	2.13445e-09	rs7288455	4.491e-09
CCDC134	22	9.99999e-07	8.34127e-06	4.11578e-06	0.0341709	3.62665e-05	1.3e-05	0.000170319	rs9607850	6.677e-06
CENPM	22	9.99999e-07	2.84587e-07	2.52465e-07	3.16033e-06	1.89229e-05	9.99999e-07	8.08652e-07	rs6002555	3.391e-06
TCF20	22	9.99999e-07	3.39613e-07	9.33473e-07	9.01331e-07	0.000114284	4e-06	1.39619e-07	rs5996130	2.044e-05
MIAT	22	9.99999e-07	0.00452506	0.00220066	0.554863	0.00252892	0.00799201		rs9625070	0.0002068
THOC5	22	9.99999e-07	0.195411	0.280256	0.117861	0.240752	0.206793	0.370921	rs6361	0.04455
MGAT3	22	9.99999e-07	5.00291e-07	3.27664e-07	0.00110912	2.52492e-06	9.99999e-07	3.34306e-06	rs4821901	2.673e-07
RPS19BP1	22	9.99999e-07	6.88113e-10	5.61319e-08	4.20974e-09	9.6429e-09	9.99999e-07	0.06247	rs5757721	2.672e-09
SREBF2	22	9.99999e-07	2.31938e-06	1.45044e-06	0.0553842	2.36308e-05	6.99999e-06	0.000310368	rs7290134	2.893e-06
MIR378I	22	9.99999e-07	2.39448e-07	2.51028e-05	9.12356e-08	0.000600703	9.99999e-07		rs6002551	0.0002013
LINC00634	22	9.99999e-07	8.76177e-08	4.7772e-08	1.33964e-05	1.73949e-07	9.99999e-07		rs5751191	3.114e-08
SEPT3	22	9.99999e-07	4.50578e-07	3.77331e-07	0.000121851	1.74626e-06	9.99999e-07	8.18189e-06	rs133330	2.738e-07
WBP2NL	22	9.99999e-07	8.14079e-09	4.67106e-09	0.000546765	3.28304e-07	9.99999e-07	4.09195e-06	rs5751204	7.155e-08
NAGA	22	9.99999e-07	2.75115e-07	1.4649e-07	0.239413	5.92439e-07	9.99999e-07	2.20783e-06	rs1801311	2.213e-07
SMDT1	22	9.99999e-07	1.1152e-07	5.91232e-08	0.249841	2.28957e-07	9.99999e-07		rs6002609	8.521e-08
NDUFA6	22	9.99999e-07	1.79386e-07	6.52549e-08	0.717844	5.99175e-07	9.99999e-07	3.2184e-07	rs6002616	3.52e-07
NDUFA6-AS1	22	9.99999e-07	4.47607e-07	2.62481e-07	0.000957078	9.28971e-07	9.99999e-07		rs6002616	3.52e-07
CYP2D6	22	9.99999e-07	8.79976e-08	3.71379e-08	0.900501	5.48299e-07	9.99999e-07		rs2142694	2.4e-07
CYP2D7	22	9.99999e-07	9.34408e-08	3.95694e-08	0.365912	4.92485e-07	9.99999e-07		rs2142694	2.4e-07
OGFRP1	22	9.99999e-07	1.83498e-07	2.79394e-08	0.923603	4.47996e-08	9.99999e-07		rs134902	6.657e-09
OTUD7B	1	2e-06	1.30708e-05	1.04845e-05	6.65196e-05	1.36589e-08	9.99999e-07	0.0851426	rs12063329	2.572e-09
KCNN3	1	2e-06	0.000219063	0.000101095	0.402068	0.000426306	0.00059994	0.00118651	rs10752609	6.765e-06
LOC102724552	1	2e-06	5.63077e-08	4.77801e-08	3.58573e-06	2.8011e-08	9.99999e-07		rs172531	6.287e-09
RBBP5	1	2e-06	2.17395e-06	1.9017e-06	0.000259972	2.22286e-05	5e-06	7.54481e-05	rs7514499	7.279e-06
MIR29C	1	2e-06	2.46348e-07	0.000329883	1.88446e-07	0.000192538	9.99999e-07		rs4844393	5.378e-05
ALK	2	2e-06	0.316451	0.185733	0.452549	0.0086974	0.037962	0.031685	rs11898966	9.72e-05
MFSD9	2	2e-06	0.0172948	0.00920906	0.30408	0.00583972	0.028971	0.00623195	rs955915	0.000846
STAG1	3	2e-06	4.03424e-07	1.26747e-07	0.256773	4.29793e-08	9.99999e-07	6.57565e-09	rs6802702	4.752e-09
PPP2R3A	3	2e-06	2.60729e-06	1.51168e-06	0.003817	1.20413e-07	9.99999e-07	2.55609e-07	rs10935177	1.462e-08
TLR9	3	2e-06	5.47262e-08	2.4462e-08	0.0306533	7.33049e-08	9.99999e-07	1.32858e-05	rs610060	1.584e-08
SMIM4	3	2e-06	2.48785e-06	1.93492e-06	0.00440048	9.4532e-07	5e-06	8.49644e-05	rs1961958	2.414e-07
FOXP1-AS1	3	2e-06	6.19396e-07	3.2487e-07	0.00159193	2.29319e-05	5.99999e-06		rs1288699	2.306e-06
TENM3	4	2e-06	0.000431903	0.000163258	0.604141	0.000799985	0.00059994	0.000110318	rs2309700	7.451e-06
GPM6A	4	2e-06	2.80837e-05	9.61436e-06	0.097757	4.87898e-05	5.99994e-05	4.85887e-06	rs7673823	1.893e-06
PDE4D	5	2e-06	0.0137857	0.0179198	0.0158881	0.155921	0.0649351	0.0236539	rs1870077	0.008073
PARK2	6	2e-06	0.0733484	0.0372422	0.891415	0.288651	0.140859	0.0815055	rs13196162	0.003429
HIST1H2AA	6	2e-06	1.74712e-07	1.08853e-07	0.000271946	2.38129e-07	9.99999e-07	0.01742	rs9379780	3.842e-08
HIST1H2BA	6	2e-06	1.74712e-07	1.08853e-07	0.000271946	2.38129e-07	9.99999e-07	0.0179953	rs9379780	3.842e-08
NFKBIL1	6	2e-06	3.8919e-05	1.47132e-05	0.311082	5.89274e-09	9.99999e-07	0.000535468	rs1800629	5.566e-10
C4B	6	2e-06	4.75679e-05	2.48524e-05	0.010716	3.57823e-05	5.29999e-05		rs6902493	7.662e-06
CYP21A2	6	2e-06	4.70462e-05	2.09055e-05	0.0413644	3.57908e-05	7.99992e-05		rs6902493	7.662e-06
TNXB	6	2e-06	3.92383e-05	1.74769e-05	0.0330136	2.41082e-05	4.9e-05	3.33067e-16	rs2239689	5.167e-06
ITPR3	6	2e-06	2.86435e-05	1.01293e-05	0.13745	0.000970422	5.99994e-05	1.57353e-05	rs597386	0.0001329
CFAP206	6	2e-06	4.10611e-06	0.0011416	1.42545e-06	0.000789584	9.99999e-07		rs12663587	0.0001234
MPP6	7	2e-06	0.000857983	0.000437601	0.113132	0.000735307	0.00139986	8.2654e-05	rs2721819	7.248e-05
TRPM6	9	2e-06	6.69263e-06	1.74467e-06	0.163083	6.24731e-05	5e-06	9.07387e-05	rs11144082	2.473e-06
STOX1	10	2e-06	0.001713	0.00133449	0.187419	0.000123497	0.000379996	0.00432905	rs7918860	1.958e-05
TRIM8	10	2e-06	1.65199e-05	7.68506e-06	0.843282	1.52903e-08	9.99999e-07	6.93249e-08	rs11191365	2.745e-09
GALNT18	11	2e-06	0.783008	0.626917	0.55328	0.557624	0.743257	0.996691	rs11021810	0.004064
C11orf49	11	2e-06	9.06443e-06	4.75655e-06	0.21292	2.56805e-05	7.99999e-06	3.0247e-06	rs1352307	3.504e-06
ARFGAP2	11	2e-06	5.21712e-06	3.62518e-06	0.00113115	1.29692e-05	1.8e-05	0.00102564	rs1352307	3.504e-06
YPEL4	11	2e-06	2.59795e-06	1.40212e-06	0.0374215	1.02722e-06	9.99999e-07	0.003827	rs499188	2.754e-07
ZDHHC5	11	2e-06	9.87041e-07	9.17714e-07	8.38872e-06	1.22465e-06	9.99999e-07	5.2738e-07	rs576859	2.246e-07
TMX2	11	2e-06	5.09761e-07	4.71873e-07	0.000586886	2.33708e-07	9.99999e-07	1.18336e-06	rs9420	6.652e-08
BTBD18	11	2e-06	6.47491e-07	3.2127e-07	0.87221	1.796e-07	9.99999e-07		rs9420	6.652e-08
KLF12	13	2e-06	0.000112512	3.6237e-05	0.107523	7.46238e-05	2.7e-05	7.77407e-05	rs12874102	1.026e-06
AKAP6	14	2e-06	0.000586618	0.000247833	0.115607	6.09552e-05	5.99994e-05	0.000929441	rs2383377	7.5e-07
GTF2A1	14	2e-06	8.63515e-06	5.42516e-06	0.000364287	2.95398e-05	4e-06	1.22597e-05	rs12891828	1.03e-05
RYR3	15	2e-06	0.0848325	0.0775029	0.0791391	0.123214	0.031968	0.199927	rs2288609	0.0009339
ADAMTSL3	15	2e-06	1.56351e-05	6.04358e-06	0.0381393	1.09504e-08	9.99999e-07	4.37799e-08	rs1818950	4.291e-10
CPEB1-AS1	15	2e-06	4.22597e-06	1.88646e-06	0.0770808	2.81975e-06	4e-06		rs4779050	4.347e-07
LOC338963	15	2e-06	9.82519e-07	4.73483e-07	0.326826	7.06727e-05	9.99999e-07		rs1553885	1.451e-05
EFTUD1P1	15	2e-06	1.56268e-05	9.87751e-06	0.0759707	2.10516e-09	9.99999e-07		rs17300048	2.643e-10
UBE2Q2P1	15	2e-06	5.86446e-07	3.04144e-07	0.0105988	5.72784e-09	9.99999e-07		rs11633534	7.969e-10
ZSCAN2	15	2e-06	2.71852e-07	1.46512e-07	0.00131567	1.52779e-08	9.99999e-07	8.70937e-09	rs11635597	2.652e-09
CPNE7	16	2e-06	8.22061e-07	4.13326e-07	0.152751	2.61774e-06	9.99999e-07	2.5071e-06	rs352935	2.675e-07
DOC2A	16	2e-06	0.000133483	7.09087e-05	0.51517	0.000871177	0.00059994	1.57518e-08	rs3814878	0.000296
C16orf92	16	2e-06	1.41547e-05	7.17603e-06	0.35601	0.000235926	1.4e-05	0.04099	rs35478648	5.018e-05
ALDOA	16	2e-06	5.42432e-06	2.98607e-06	0.923662	0.000235626	1.6e-05	1.43463e-05	rs35478648	5.018e-05
SETD6	16	2e-06	6.31514e-07	4.61526e-07	0.000353969	2.02274e-05	9.99999e-07	2.4494e-05	rs246195	2.793e-06
SNORD68	16	2e-06	6.71665e-06	2.29974e-06	0.0222387	2.02933e-05	4e-06		rs12932628	5.429e-06
MIR924HG	18	2e-06	0.037826	0.0230733	0.109242	0.0197621	0.030969		rs11665057	0.0007508
SUGP1	19	2e-06	5.88315e-08	4.14141e-08	0.0194069	8.29044e-07	9.99999e-07	4.75027e-05	rs2074090	1.548e-07
TM6SF2	19	2e-06	1.17954e-07	7.99883e-08	0.00376322	8.91103e-06	9.99999e-07	3.18982e-05	rs2074296	2.476e-06
CILP2	19	2e-06	2.45449e-07	1.8164e-07	0.000129241	9.16068e-08	9.99999e-07	3.70809e-07	rs10422819	1.781e-08
PBX4	19	2e-06	7.38368e-07	1.34161e-06	7.74929e-06	1.31129e-06	9.99999e-07	5.34542e-06	rs8113682	2.922e-07
GMIP	19	2e-06	1.58867e-05	6.52231e-06	0.724715	0.000178795	1.4e-05	8.14531e-06	rs7248885	2.759e-05
UBE2M	19	2e-06	0.000738064	0.00037258	0.398958	0.00333533	0.00079992	0.00340529	rs3794964	0.0008955
MZF1-AS1	19	2e-06	0.000899606	0.000456152	0.527567	0.00333613	0.00599401		rs3794964	0.0008955
ACTR5	20	2e-06	0.000489058	0.000348054	0.776082	3.10044e-05	8.99991e-05	1.50714e-06	rs2745008	5.703e-06
PPM1F	22	2e-06	0.0199464	0.0136824	0.0361784	0.00103554	0.00149985	0.00185326	rs239917	0.0001947
EP300	22	2e-06	1.21829e-06	8.29456e-07	0.073376	9.76628e-08	9.99999e-07	7.30525e-07	rs6002271	2.668e-08
PLEKHO1	1	3e-06	2.73655e-07	1.09783e-07	0.00545583	5.185e-09	9.99999e-07	1.04223e-08	rs7521768	1.735e-09
MIR29B2	1	3e-06	2.46348e-07	0.000329883	1.88446e-07	0.000192538	9.99999e-07		rs4844393	5.378e-05
SATB2	2	3e-06	1.12157e-06	3.90362e-07	0.0136214	6.68693e-06	9.99999e-07	4.64073e-06	rs11695125	8.329e-07
REEP2	5	3e-06	9.85491e-06	5.13028e-05	1.99309e-05	0.000316847	5.89999e-05	4.20021e-07	rs11743810	5.603e-05
DOPEY1	6	3e-06	7.88702e-06	3.56747e-06	0.168261	2.51247e-06	5.99999e-06	0.000650822	rs628629	4.644e-07
RWDD2A	6	3e-06	3.41455e-06	2.0475e-06	0.00129754	1.75659e-06	9.99999e-07		rs628629	4.644e-07
DGKI	7	3e-06	7.28065e-05	2.92308e-05	0.0478848	4.27234e-07	9.99999e-07	1.62626e-06	rs980796	1.839e-08
ABCB1	7	3e-06	2.93237e-06	1.1212e-06	0.00362876	7.9021e-06	9.99999e-07	7.70716e-06	rs13233308	5.696e-07
KMT2E	7	3e-06	6.57376e-05	3.61161e-05	0.00657993	2.71487e-07	9.99999e-07	1.33337e-06	rs2299304	5.282e-08
MIR4655	7	3e-06	9.85959e-08	5.84534e-08	0.191408	1.48673e-08	9.99999e-07		rs4610628	3.996e-09
CTNND1	11	3e-06	4.15644e-06	2.82151e-06	0.00212535	5.78463e-07	9.99999e-06	8.33252e-07	rs708228	1.291e-07
VPS29	12	3e-06	2.36537e-06	1.55184e-06	0.000777601	1.77209e-06	9.99999e-07	0.03066	rs4766492	4.825e-07
FURIN	15	3e-06	4.8791e-05	2.52666e-05	0.00850044	0.000140286	0.000129999	6.28492e-11	rs3759929	2.993e-05
GID4	17	3e-06	1.19594e-06	1.44011e-06	2.45738e-05	1.66727e-06	9.99999e-07	2.11265e-07	rs7212447	5.761e-07
ATP13A1	19	3e-06	5.52891e-07	2.46501e-07	0.329091	5.79331e-05	9.99999e-07	4.12939e-05	rs11670710	1.005e-05
PTK6	20	3e-06	6.37147e-07	2.89329e-07	1.66316e-06	3.87964e-07	9.99999e-07		rs427230	4.028e-08
MGAT3-AS1	22	3e-06	2.48557e-06	1.61911e-06	6.54016e-05	2.10752e-06	8.99999e-06		rs4821901	2.673e-07
SNORD140	22	3e-06	3.99149e-07	2.13606e-07	0.0689003	2.00098e-07	9.99999e-07		rs5995992	5.466e-08
MIR1281	22	3e-06	2.54384e-06	1.66079e-06	0.0884217	2.00289e-07	9.99999e-07		rs5995992	5.466e-08
FAM109B	22	3e-06	2.75115e-07	1.4649e-07	0.239413	5.92439e-07	9.99999e-07	3.63501e-07	rs1801311	2.213e-07
VPS45	1	4e-06	0.00053785	0.000314302	0.189446	2.04713e-05	6.99993e-05	6.43139e-08	rs973374	7.141e-06
NEK1	4	4e-06	1.02111e-05	8.17952e-05	6.04301e-06	3.19582e-05	1.4e-05	2.19325e-06	rs13435226	1.121e-05
UQCC2	6	4e-06	2.23275e-06	6.06093e-07	0.467452	5.40822e-06	5.99999e-06	0.00297431	rs6457740	6.19e-07
F2	11	4e-06	1.41251e-05	2.2232e-05	9.6714e-06	4.27185e-05	2.9e-05	2.50381e-07	rs5898	1.146e-05
FAM216A	12	4e-06	3.4124e-06	2.24085e-06	0.00130393	1.77209e-06	7.99999e-06	0.00663748	rs4766492	4.825e-07
ASPHD1	16	4e-06	0.000164852	0.000124764	0.0233844	2.01047e-08	9.99999e-07	3.35559e-08	rs12716972	3.585e-09
EP300-AS1	22	4e-06	1.41491e-06	9.69502e-07	0.0554537	1.49861e-07	9.99999e-07		rs3818003	4.098e-08
TMEM110-MUSTN1	3	5e-06	1.49671e-05	1.1883e-05	0.000881309	8.52255e-08	9.99999e-07	1.37338e-07	rs4687687	1.916e-08
HLA-DOA	6	5e-06	0.00238872	0.00145671	0.0115298	1.91897e-06	9.99999e-07	0.09507	rs429916	1.427e-07
IP6K3	6	5e-06	2.47021e-06	9.47288e-07	0.429664	7.39584e-06	9.99999e-07	4.45409e-06	rs943464	8.137e-07
BARX1-AS1	9	5e-06	2.22519e-06	0.000416047	1.49155e-06	0.00170852	5.99999e-06		rs7872123	0.0003728
INO80E	16	5e-06	0.000132144	7.06148e-05	0.519528	0.000818966	0.00069993	1.18186e-08	rs4788212	0.0002785
SHISA8	22	5e-06	1.3959e-06	2.23389e-06	6.78432e-06	1.60121e-06	5e-06		rs9620001	4.418e-07
TNFRSF13C	22	5e-06	5.38547e-06	1.21792e-05	5.34112e-05	3.63988e-07	9.99999e-07	8.15739e-06	rs1023498	1.02e-07
TARS2	1	5.99999e-06	8.50367e-06	1.35998e-05	2.51612e-05	8.19405e-07	9.99999e-07	9.11843e-07	rs12132918	2.228e-07
CEP170	1	5.99999e-06	2.31004e-06	1.11503e-05	9.24045e-06	9.87256e-07	5.99999e-06	5.26239e-05	rs10926978	4.997e-07
FALEC	1	5.99999e-06	0.000812041	0.000357244	0.203659	1.203e-06	9.99999e-07		rs12132918	2.228e-07
NGEF	2	5.99999e-06	0.000106757	5.52265e-05	0.767093	5.77896e-09	9.99999e-07	7.30456e-09	rs1996342	2.467e-10
LRP4	11	5.99999e-06	1.59254e-05	5.56235e-05	3.96751e-05	4.37781e-06	2.3e-05	2.144e-07	rs7102325	1.139e-06
LOC103611081	11	5.99999e-06	1.75762e-05	7.54227e-06	0.0214821	1.40843e-06	5e-06		rs7107595	2.116e-07
CHRNB4	15	5.99999e-06	1.76444e-05	8.41773e-06	0.511788	5.68593e-06	9.99999e-06	9.32848e-07	rs12594247	1.255e-06
SRR	17	5.99999e-06	1.07563e-05	3.66193e-06	0.54715	6.45276e-07	4e-06	1.86376e-08	rs391300	1.193e-07
LINC01415	18	5.99999e-06	2.97726e-05	1.51599e-05	0.143756	6.19641e-07	9.99999e-07		rs4801000	1.134e-07
EEF1A2	20	5.99999e-06	1.3492e-06	1.2875e-06	0.000230945	9.49215e-06	9.99999e-07	0.000211113	rs1757703	7.978e-07
ANP32E	1	6.99999e-06	6.71721e-05	4.79439e-05	0.560653	7.81991e-07	9.99999e-07	0.251568	rs16835254	2.204e-07
TMEM110	3	6.99999e-06	1.49671e-05	1.1883e-05	0.000881309	8.52255e-08	9.99999e-07	1.36162e-07	rs4687687	1.916e-08
MIR4482	10	6.99999e-06	6.11908e-06	2.91912e-05	2.59453e-06	0.00010146	1.4e-05		rs1865926	5.073e-05
FES	15	6.99999e-06	6.93606e-06	3.67588e-06	0.0393079	0.00014506	7.99999e-06	9.34371e-09	rs3759929	2.993e-05
SCAF1	19	6.99999e-06	1.84678e-06	9.06375e-07	0.00137121	1.73158e-05	3e-06	6.20825e-05	rs2304206	3.193e-06
DOPEY2	21	6.99999e-06	5.62009e-06	1.95301e-06	0.0104498	0.00044441	1.1e-05	2.34095e-06	rs11701901	3.201e-05
LOC105376975	3	7.99999e-06	2.61518e-06	1.1207e-06	0.390504	2.10888e-07	9.99999e-07		rs6809775	7.631e-08
LINC01004	7	7.99999e-06	4.8992e-05	2.4963e-05	0.158285	2.06334e-06	5e-06		rs11978288	7.152e-07
LOC100507283	11	7.99999e-06	0.00040163	0.000339979	0.00186476	4.57803e-08	9.99999e-07		rs7124686	3.09e-09
HCN1	5	8.99999e-06	5.35994e-06	2.84984e-06	0.000553979	3.13309e-05	9.99999e-06	9.40866e-07	rs2879074	3.735e-06
NAB2	12	8.99999e-06	1.05244e-05	1.1525e-05	0.000127508	1.62623e-06	9.99999e-07	0.0001388	rs324015	2.924e-07
MCHR1	22	8.99999e-06	2.54346e-06	7.45735e-06	1.07719e-05	4.7957e-05	2.4e-05	0.00114617	rs80533	7.954e-06
CSMD1	8	9.9999e-06	1.19027e-06	1.48784e-07	0.624295	0.0124141	9.9999e-06	1	rs11136811	2.399e-05
ZDHHC2	8	9.9999e-06	8.4013e-06	3.48783e-06	0.0926779	1.84601e-06	9.9999e-06	2.32161e-05	rs17687067	1.136e-07
EPHX2	8	9.9999e-06	2.28856e-05	8.55187e-06	0.141988	2.7851e-06	9.9999e-06	0.150159	rs11778040	1.94e-07
TSNARE1	8	9.9999e-06	8.42838e-08	4.23872e-08	0.000312783	1.90251e-07	9.9999e-06	4.93258e-11	rs7014552	1.901e-08
FAM86B3P	8	9.9999e-06	9.82825e-07	9.50631e-07	2.12881e-05	2.16863e-06	9.9999e-06		rs2945230	5.94e-07
CNOT7	8	9.9999e-06	1.9025e-06	1.06682e-06	0.0170044	0.00025099	9.9999e-06	1.14185e-05	rs1043083	5.296e-05
CHRNA2	8	9.9999e-06	5.17088e-05	1.87362e-05	0.981623	2.38822e-06	9.9999e-06	2.07378e-05	rs2565065	1.938e-07
LETM2	8	9.9999e-06	2.84118e-06	1.06215e-06	0.0299527	1.4884e-05	9.9999e-06	5.94743e-06	rs11986274	3.308e-06
LINC00051	8	9.9999e-06	5.38723e-09	1.00075e-09	0.643848	1.42592e-11	9.9999e-06		rs10098073	1.738e-12
ZNF592	15	9.99999e-06	1.25999e-05	7.72389e-06	0.00973241	5.96858e-08	9.99999e-07	3.20141e-08	rs3748376	7.142e-09
LINC01857	2	1.1e-05	4.51496e-06	0.000266755	1.97567e-06	0.000168055	1.1e-05		rs1055229	1.857e-05
CLP1	11	1.1e-05	2.05347e-05	1.00749e-05	0.0169349	1.28031e-06	4e-06	0.05611	rs499188	2.754e-07
LOC101927817	16	1.1e-05	2.0341e-05	1.31605e-05	0.019309	1.73843e-06	4e-06		rs4785674	3.845e-07
SRMS	20	1.1e-05	1.44074e-05	6.28495e-06	0.000327468	5.47069e-07	9.99999e-07	0.0251226	rs427230	4.028e-08
PGM3	6	1.2e-05	8.66323e-06	3.31026e-06	0.150674	2.2026e-06	1.2e-05	6.45431e-07	rs628629	4.644e-07
PRRG2	19	1.2e-05	1.59059e-05	1.34647e-05	1.84331e-05	8.79046e-06	2.6e-05	2.73336e-06	rs6509439	4.742e-06
IMMP2L	7	1.3e-05	7.34887e-05	3.62432e-05	0.405806	3.81141e-09	9.99999e-07	3.2621e-10	rs2613590	1.353e-10
NEMP1	12	1.3e-05	2.13792e-05	1.06111e-05	0.416813	2.09048e-06	6.99999e-06		rs324015	2.924e-07
MAMDC2	9	1.5e-05	3.32395e-06	3.67935e-05	2.26454e-06	0.0043184	1.1e-05	0.00099151	rs11142029	0.0005849
PPP1CC	12	1.5e-05	9.43417e-06	2.96586e-06	0.233869	1.91302e-05	9.99999e-07	7.85999e-05	rs7960552	4.309e-06
KDM3B	5	1.6e-05	0.000222876	0.000127726	0.208904	4.53845e-05	0.000179998	1.413e-06	rs740076	8.512e-06
STAT6	12	1.6e-05	1.86935e-05	9.32941e-06	0.528219	2.13835e-06	9.99999e-07	1.06273e-05	rs324015	2.924e-07
BANK1	4	1.7e-05	1.22774e-05	1.6922e-05	0.000760235	2.31387e-07	9.99999e-07	4.96372e-07	rs13126505	1.188e-08
ECM1	1	1.8e-05	0.00074192	0.000324877	0.16961	1.20136e-06	4e-06	0.103648	rs12132918	2.228e-07
ALAS1	3	1.8e-05	1.86224e-05	8.9384e-06	0.00370319	2.22351e-07	9.99999e-07	3.64483e-05	rs187084	7.546e-08
PRKD1	14	1.8e-05	3.66484e-05	1.05448e-05	0.116033	2.67287e-06	5e-06	1.36924e-05	rs1959431	1.277e-07
PRPF3	1	1.9e-05	9.33041e-05	3.70231e-05	0.519083	1.31843e-06	5.99999e-06	6.51249e-06	rs11205362	2.412e-07
LRP4-AS1	11	2.2e-05	1.53541e-05	6.5915e-06	0.00669134	2.722e-06	4e-06		rs12281784	1.361e-06
LHFPL3-AS2	7	2.3e-05	2.55395e-06	6.37893e-05	2.03498e-06	1.81635e-05	9.99999e-07		rs2470943	2.811e-06
FEZF1	7	2.4e-05	1.80466e-05	8.94342e-06	0.0792068	7.97991e-07	5e-06	1.33581e-06	rs7779018	9.695e-08
LINC01416	18	2.6e-05	0.000222415	0.000121437	0.0061729	1.3382e-07	9.99999e-07		rs9945732	1.523e-08
MIR6878	1	2.8e-05	9.89542e-05	6.13418e-05	0.0435894	2.04029e-06	7.99999e-06		rs12116970	5.735e-07
GRAMD1B	11	3.1e-05	3.06988e-05	1.09348e-05	0.311722	5.19989e-07	9.99999e-07	5.14276e-06	rs7927176	1.378e-08
DSTYK	1	3.6e-05	2.53156e-06	1.81568e-05	2.17311e-06	0.000198064	9.99999e-07	4.65149e-05	rs3851287	4.419e-05
APH1A	1	5.99994e-05	8.14792e-05	3.94338e-05	0.18882	1.09756e-06	5e-06	1.4438e-07	rs942453	2.891e-07
CTSK	1	5.99994e-05	2.14604e-05	8.86444e-06	0.0406468	1.67038e-06	4e-06	0.766503	rs10305724	4.21e-07
SUFU	10	5.99994e-05	5.00364e-05	1.92795e-05	0.836758	5.66252e-05	6.79999e-05	9.34082e-08	rs11191355	1.945e-05
RERE	1	6.99993e-05	2.17656e-05	8.17999e-05	3.61618e-05	0.00117751	0.000139	5.11429e-07	rs2587513	0.0001089
MRPS21	1	6.99993e-05	0.0001099	4.53358e-05	0.0930792	1.07638e-06	9.99999e-07	9.74583e-05	rs11205362	2.412e-07
ATXN7	3	6.99993e-05	3.07596e-05	1.83629e-05	0.00342353	6.98789e-06	1.9e-05	2.02166e-06	rs9875198	1.11e-06
C1orf54	1	0.000109999	0.000181156	9.59269e-05	0.716688	1.17888e-05	3e-05	1.52505e-06	rs1050818	2.498e-06
GRIA1	5	0.000119999	0.00347675	0.0016805	0.812243	2.2988e-06	2.5e-05	2.84885e-05	rs7727515	5.838e-08
CORO7-PAM16	16	0.000119999	0.000293636	0.000207809	0.000748094	2.62748e-06	1.2e-05	0.000175517	rs6500596	4.838e-07
CORO7	16	0.000119999	0.000293636	0.000207809	0.000748094	2.62748e-06	4e-06	0.000156955	rs6500596	4.838e-07
CA14	1	0.000129999	0.000236138	0.000126197	0.0169577	1.10752e-06	6.99999e-06	0.107863	rs942453	2.891e-07
LOC101929058	12	0.000139999	0.000240858	0.000111039	0.216719	9.95638e-07	9.99999e-07		rs10860955	1.657e-07
L3MBTL2	22	0.000139999	3.20081e-05	1.42901e-05	0.372286	5.00485e-06	1.7e-05	2.46669e-07	rs3171692	1.777e-06
FEZF1-AS1	7	0.000159998	0.000154855	5.35016e-05	0.118804	1.05411e-06	9.99999e-07		rs7779018	9.695e-08
MKL1	22	0.000169998	8.1049e-05	0.00045228	6.12729e-05	8.85928e-05	0.000159998	1.88554e-07	rs5758001	1.388e-05
ARNT	1	0.000199998	0.000104951	3.99941e-05	0.119851	2.08761e-06	4e-06	1.45973e-06	rs10305724	4.21e-07
CHADL	22	0.000199998	3.66253e-05	0.000107988	8.88058e-05	3.05099e-05	0.000139999	2.46812e-07	rs5751072	7.286e-06
NFATC3	16	0.000239998	7.66296e-05	3.82677e-05	0.902681	8.83772e-05	5.99994e-05	2.51036e-06	rs3826164	3.042e-05
CIART	1	0.000249998	0.000230182	0.000140352	0.483066	1.18377e-05	4.1e-05	4.35744e-07	rs1050818	2.498e-06
ETF1	5	0.000369996	0.000304182	0.000230183	0.00942631	4.17156e-05	9.9999e-05	5.40434e-08	rs2304057	2.182e-05
PLA2G15	16	0.000389996	0.000441046	0.000382879	0.00075288	0.000122643	0.000269997	2.78794e-07	rs9888986	6.485e-05
PLCL1	2	0.00059994	0.000959614	0.000550006	0.281587	5.41279e-05	0.000149999	1.83039e-06	rs1371665	5.624e-06
LINC01539	18	0.00059994	0.000140109	0.000123735	0.00247241	1.75736e-06	2e-05		rs1789589	6.265e-08
ZNF391	6	0.00409959	0.00226094	0.00174833	0.066111	0.000974993	0.00179982	7.11092e-08	rs17739727	0.0003451

## Sheet: Supplementary Table S3-UKB
Supplementary Table S3. Significant genes identified by OWC, aSPU, GATES, sumSTAAR, and GW in UKB data
Gene	Chromosome	OWC	AT	S2T	ST	GATES	aSPU	sumSTAAR	SNP	SNP_Pvalue
MACF1	1	1.1e-05	2.08266e-05	6.8931e-06	0.441344	2.39545e-07	9.99999e-07	1	rs722357	1.3e-08
NOTCH2	1	0.000109999	0.000202533	0.000121276	0.00645227	8.20219e-07	4e-06	1	rs1493694	1.7e-07
NUP133	1	9.99999e-07	2.75241e-06	7.97082e-07	0.628212	1.40212e-05	4e-06	0.000268088	rs500639	2.2e-06
PROX1-AS1	1	9.99999e-07	2.64026e-09	2.59914e-09	1.0643e-05	4.84892e-08	9.99999e-07		rs340835	4.3e-09
PROX1	1	9.99999e-07	1.56777e-07	5.52891e-08	0.526077	2.49824e-08	9.99999e-07	1.32965e-08	rs340835	4.3e-09
GPR137B	1	1.6e-05	1.65318e-05	2.11764e-05	0.00124258	1.84904e-05	9.99999e-07	1.59944e-05	rs1749558	1.1e-06
KIAA0754	1	9.99999e-07	4.76665e-06	2.94446e-06	0.01714	5.31078e-08	9.99999e-07		rs683135	1.9e-08
PPIEL	1	2e-06	3.17618e-06	1.07872e-06	0.0143743	9.9034e-07	9.99999e-07		rs3768320	1.5e-07
PABPC4	1	1.9e-05	0.000220218	8.24532e-05	0.468784	4.0204e-06	1.6e-05	3.11817e-08	rs7539279	8.5e-07
SNORA55	1	2e-06	0.000103268	5.85331e-05	0.158622	2.44252e-06	9.99999e-07		rs7539279	8.5e-07
ADAM30	1	1.4e-05	0.00167554	0.00110811	0.0105484	2.90446e-06	4e-06	3.92575e-07	rs947273	4.6e-07
SELE	1	2e-06	0.206926	0.132143	0.159641	0.0473818	0.0589411	0.0913971	rs12023614	0.0074
ABCB10	1	9.99999e-07	4.76039e-08	1.96649e-07	1.8395e-07	2.09243e-08	9.99999e-07	1.25298e-07	rs348330	5.8e-09
LRP1B	2	9.99999e-07	0.226942	0.127591	0.844064	0.297539	0.315684	1	rs1882638	0.0022
CTNNA2	2	9.99999e-07	0.0486262	0.0524623	0.0476856	0.117007	0.102897	1	rs713261	0.0017
COBLL1	2	9.99999e-07	8.22038e-07	1.10562e-06	5.14193e-07	2.27125e-06	9.99999e-07	2.39088e-10	rs7607980	1.6e-07
NRBP1	2	9.99999e-07	1.39593e-07	8.76295e-08	0.135318	5.56066e-07	9.99999e-07	1.34438e-05	rs1728918	2e-07
THADA	2	9.99999e-07	4.4574e-07	1.51736e-07	0.00886171	1.61468e-07	9.99999e-07	9.19265e-14	rs7576643	1.1e-08
PLEKHH2	2	1.9e-05	0.000483156	0.000227161	0.675103	2.47231e-07	4e-06	0.00152584	rs11904361	1.5e-08
LINC01122	2	5.99999e-06	1.22174e-06	5.26569e-07	0.000121965	0.0016862	9.99999e-07		rs7599151	2.8e-05
LOC646736	2	9.99999e-07	3.00901e-06	1.52074e-06	0.0051665	1.06231e-05	9.99999e-07		rs2943633	1.1e-06
PPM1G	2	9.99999e-07	1.39775e-07	8.8256e-08	0.136662	5.55683e-07	9.99999e-07	1.59784e-05	rs1728918	2e-07
FTH1P3	2	9.99999e-07	2.11938e-07	6.45936e-08	0.44396	3.79891e-07	9.99999e-07		rs1728918	2e-07
IFT172	2	9.99999e-07	3.17182e-12	1.1196e-12	6.75438e-05	1.50182e-13	9.99999e-07	6.61117e-06	rs1260326	3.2e-14
FNDC4	2	9.99999e-07	3.17182e-12	1.1196e-12	6.75438e-05	1.50182e-13	9.99999e-07	9.5e-06	rs1260326	3.2e-14
GCKR	2	9.99999e-07	4.78245e-10	3.45492e-10	1.14057e-06	5.57806e-10	9.99999e-07	5.69655e-13	rs2950835	8.9e-11
SUPT7L	2	2e-06	0.00011718	9.54663e-05	0.562811	8.47608e-05	0.000109999	0.0114029	rs2178198	2.4e-05
SLC4A1AP	2	2e-06	0.000175676	0.000116912	0.00368807	8.84222e-05	0.000129999	4.60899e-05	rs2178198	2.4e-05
ZFP36L2	2	9.99999e-07	1.33878e-06	5.33134e-07	0.803797	5.68309e-07	9.99999e-07	8.47766e-13	rs6727631	1.2e-07
LINC01126	2	9.99999e-07	1.33878e-06	5.33134e-07	0.803797	5.68309e-07	5e-06		rs6727631	1.2e-07
MIR4432HG	2	9.99999e-07	3.79895e-08	1.05929e-08	0.00166444	2.62951e-08	9.99999e-07		rs243019	2.1e-09
SNORA70F	2	9.99999e-07	2.82916e-09	1.03601e-09	1.91307e-09	7.21599e-07	9.99999e-07		rs7607980	1.6e-07
ATXN7	3	9.99999e-07	5.80503e-06	2.17033e-06	0.0147992	1.82566e-09	9.99999e-07	1.19525e-08	rs2578011	2.9e-10
ROBO2	3	9.99999e-07	0.00429865	0.0019686	0.36471	0.0250646	0.00579942	1	rs2775159	0.00023
CNTN4	3	9.99999e-07	0.0164036	0.525833	0.00758373	0.1657	0.03996	1	rs4054727	0.00075
SYN2	3	6.99999e-06	6.39886e-06	0.000222136	3.2292e-06	8.67129e-06	9.99999e-07	4.57556e-05	rs7621569	7.6e-07
PPARG	3	9.99999e-07	7.54768e-05	2.52486e-05	0.991784	0.000381326	8.99991e-05	6.43983e-09	rs9855622	2e-05
UBE2E2	3	9.99999e-07	2.92815e-06	1.3715e-06	0.0667253	1.43077e-07	9.99999e-07	1.46475e-11	rs13070136	1.4e-08
IP6K1	3	9.99999e-07	1.00965e-06	5.42082e-05	6.40941e-07	4.44879e-05	9.99999e-07	1.09234e-07	rs9859153	1.2e-05
CADPS	3	9.99999e-07	0.45457	0.285977	0.812169	0.401252	0.561439	1	rs523320	0.011
THOC7	3	9.99999e-07	1.95996e-06	1.25708e-06	0.000384746	9.81553e-08	9.99999e-07	3.93192e-06	rs704374	3.7e-08
ADCY5	3	9.99999e-07	4.41586e-08	1.79985e-08	0.161893	1.82857e-09	9.99999e-07	8.38085e-12	rs17361324	1.7e-10
SLC9A9	3	9.99999e-07	0.471889	0.287507	0.883982	0.442174	0.628372	1	rs1501626	0.0087
AADACL2-AS1	3	9.99999e-07	0.0185788	0.192617	0.00962862	0.251889	0.025974		rs13099392	0.02
IGF2BP2	3	9.99999e-07	1.21318e-09	4.33041e-10	1.9844e-06	1.4607e-11	9.99999e-07	4.74277e-24	rs6444082	1.1e-12
ST6GAL1	3	9.99999e-07	1.2844e-07	1.6055e-08	0.423319	0.000286355	9.99999e-07	9.47179e-07	rs10212404	6.3e-06
LPP	3	9.99999e-07	0.122615	0.0634702	0.707909	0.125613	0.176823	1	rs16863212	0.0013
UBE2E2-AS1	3	9.99999e-07	1.42506e-09	1.36515e-09	0.00145561	3.22779e-09	9.99999e-07		rs9856344	3.9e-10
MST1	3	9.99999e-07	2.64503e-05	1.41494e-05	0.00278163	3.60176e-05	1.5e-05	0.45	rs1060970	1.1e-05
RNF123	3	9.99999e-07	2.5176e-05	2.17637e-05	0.000604125	3.91578e-05	1.1e-05	0.000124203	rs1060970	1.1e-05
AMIGO3	3	9.99999e-07	1.47245e-07	1.06352e-05	9.63749e-08	4.3213e-05	9.99999e-07	0.57	rs7634902	1.2e-05
GMPPB	3	2e-06	1.47245e-07	1.06352e-05	9.63749e-08	4.3213e-05	9.99999e-07		rs7634902	1.2e-05
CDHR4	3	9.99999e-07	1.00965e-06	5.42082e-05	6.40941e-07	4.44879e-05	9.99999e-07	0.000133975	rs7431106	1.2e-05
FAM212A	3	9.99999e-07	7.30243e-08	6.30872e-08	0.0155031	1.27379e-07	9.99999e-07		rs6446298	3.7e-08
UBA7	3	9.99999e-07	7.3782e-08	6.3808e-08	0.0152634	1.27323e-07	9.99999e-07	2.81618e-05	rs6446298	3.7e-08
MIR5193	3	9.99999e-07	7.30243e-08	6.30872e-08	0.0155031	1.27379e-07	9.99999e-07		rs6446298	3.7e-08
TRAIP	3	9.99999e-07	4.44343e-08	2.65642e-08	0.00279554	1.73345e-07	9.99999e-07	1.63565e-05	rs6446298	3.7e-08
CAMKV	3	9.99999e-07	9.58526e-07	5.6371e-07	0.0167842	1.00702e-05	9.99999e-07	3.60411e-05	rs1062633	2.7e-06
RBM5	3	3e-06	6.13521e-07	2.32199e-07	0.428174	1.9934e-06	9.99999e-07	2.21357e-05	rs2014830	3.8e-07
RBM5-AS1	3	3e-06	2.34248e-06	8.18318e-07	0.480107	8.03169e-06	9.99999e-07		rs2856234	2.8e-06
SEMA3F-AS1	3	3e-06	7.84493e-07	5.10421e-07	0.00038437	2.77399e-06	9.99999e-07		rs2014830	3.8e-07
THOC7-AS1	3	9.99999e-07	5.91592e-06	3.92201e-06	0.00101009	9.71359e-08	9.99999e-07		rs704374	3.7e-08
PSMD6-AS2	3	9.99999e-07	1.43399e-08	7.31382e-09	0.000571627	1.81566e-09	9.99999e-07		rs2578011	2.9e-10
PSMD6	3	9.99999e-07	1.17662e-07	3.49746e-08	0.00330949	2.29571e-09	9.99999e-07	3.84027e-10	rs2578011	2.9e-10
AADACL2	3	9.99999e-07	0.164325	0.106804	0.140091	0.18087	0.223776	0.0390673	rs10222538	0.036
MIR548AQ	3	9.99999e-07	9.64371e-19	2.47473e-18	5.24549e-12	1.41703e-24	9.99999e-07		rs4376068	5.2e-25
LINC01991	3	9.99999e-07	8.01768e-05	3.32833e-05	0.0686591	5.22141e-05	7.09999e-05		rs2292893	4.1e-06
WFS1	4	9.99999e-07	1.50696e-10	2.32254e-11	0.831654	5.38017e-07	9.99999e-07	1.57283e-18	rs2269920	5e-08
SORCS2	4	9.99999e-07	0.324286	0.184819	0.799784	0.0286315	0.118881	1	rs13152166	0.00016
TENM3	4	9.99999e-07	0.00201016	0.000860762	0.478682	0.0783772	0.00369963	1	rs961533	0.00073
PPP2R2C	4	0.00599401	0.00785443	0.00394705	0.21128	1.57379e-06	9.99999e-07	1	rs2269920	5e-08
CWH43	4	3e-06	3.36355e-06	1.54127e-06	0.492881	3.55903e-06	9.99999e-07	6.52833e-06	rs2605281	9.7e-07
FGFR3	4	9.99999e-07	1.08039e-05	4.27605e-06	0.17612	7.0789e-07	9.99999e-07	0.179308	rs7668207	1.1e-07
DCUN1D4	4	2e-06	2.45721e-06	1.53015e-06	0.000192279	2.88372e-06	9.99999e-07	2.17649e-06	rs6837103	7.8e-07
SGCB	4	9.99999e-07	6.78812e-06	4.47009e-06	9.46338e-05	9.39659e-06	4e-06	3.00822e-06	rs12507167	3.5e-06
ANKH	5	9.99999e-07	3.09137e-05	1.26005e-05	0.100985	7.4651e-07	9.99999e-07	1.13718e-07	rs3087948	3.5e-08
ITGA1	5	9.99999e-07	1.45317e-06	3.26124e-07	0.00160376	0.000141143	9.99999e-07	1.86298e-05	rs173417	6.8e-06
C5orf67	5	9.99999e-07	1.3612e-07	1.98308e-08	0.0409559	1.49544e-06	9.99999e-07	2.92657e-08	rs455660	4e-08
SLCO4C1	5	9.99999e-07	1.50157e-07	9.45973e-08	0.0835901	5.12601e-08	9.99999e-07	3.19115e-09	rs3811976	5.7e-09
MIR4637	5	9.99999e-07	3.79643e-09	1.31877e-08	0.000215654	4.37689e-09	9.99999e-07		rs10474706	1.6e-09
LINC01948	5	7.99992e-05	0.00042728	0.000160344	0.117789	2.60284e-08	9.99999e-07		rs40271	1.2e-09
CDKAL1	6	9.99999e-07	4.1386e-14	1.13551e-14	2.49934e-05	8.94719e-25	9.99999e-07	2.4432e-26	rs7767391	1.4e-26
RREB1	6	9.99999e-07	5.29704e-09	3.03048e-09	8.04172e-08	3.99648e-06	9.99999e-07	4.55092e-08	rs9505086	2.5e-07
E2F3	6	9.99999e-07	0.0135265	0.00728068	0.650604	0.00024766	0.00109999	0.000408192	rs12206516	1.4e-05
CENPW	6	4e-06	4.77874e-06	2.77909e-06	0.0422093	6.70384e-06	5e-06	3.76882e-06	rs4895808	2.5e-06
HIVEP2	6	1.6e-05	0.000157825	6.6597e-05	0.19859	4.9328e-06	1.8e-05	1.83202e-06	rs197462	1.9e-07
SSR1	6	9.99999e-07	0.000129063	8.90339e-05	0.0671186	6.98247e-05	0.000339997	0.000157902	rs2842363	4.9e-06
C6orf15	6	9.99999e-07	0.066483	0.0375754	0.171448	0.00335075	0.014985	0.000297257	rs2233976	0.00021
PSORS1C1	6	9.99999e-07	0.000120151	6.92972e-05	0.0180274	0.000112828	0.000169998	0.000912274	rs3130454	4.6e-06
CDSN	6	9.99999e-07	0.000235236	0.000116097	0.0334538	0.000154739	9.9999e-05	0.176979	rs3094663	6.3e-06
MICB	6	9.99999e-07	0.000150558	0.000173475	0.000738523	0.000416345	0.00069993	0.00268846	rs2395043	4.5e-05
DDX39B	6	2e-06	0.00028323	0.000105193	0.561101	8.11369e-06	6.09999e-05	0.00038	rs2857605	7.8e-07
SNORD117	6	9.99999e-07	0.000308699	0.000159948	0.070331	3.97921e-05	0.000139999		rs2523504	5e-06
SNORD84	6	9.99999e-07	0.000124081	4.97827e-05	0.786183	7.47045e-06	4.7e-05		rs2857605	7.8e-07
DDX39B-AS1	6	9.99999e-07	0.000124081	4.97827e-05	0.786183	7.47045e-06	4.3e-05		rs2857605	7.8e-07
ATP6V1G2	6	9.99999e-07	0.000124081	4.97827e-05	0.786183	7.47045e-06	9.9999e-05	0.00552655	rs2857605	7.8e-07
NFKBIL1	6	2e-06	1.92043e-05	6.91985e-06	0.272523	8.25788e-06	2.5e-05	7.4885e-06	rs2857605	7.8e-07
TNF	6	9.99999e-07	1.52237e-06	7.25524e-07	0.000488531	7.12615e-06	6.99999e-06	0.37	rs2857605	7.8e-07
AIF1	6	9.99999e-07	2.39832e-06	1.36971e-06	7.31059e-05	2.62375e-05	9.99999e-07		rs2844480	9e-06
ATF6B	6	9.99999e-07	5.51932e-08	1.87065e-08	0.04459	1.19697e-05	9.99999e-07		rs3130342	1.8e-06
FKBPL	6	9.99999e-07	8.97737e-10	1.17638e-10	0.18691	7.2e-06	9.99999e-07		rs3130342	1.8e-06
HLA-DRB1	6	9.99999e-07	1.04749e-11	2.49254e-12	0.531378	6.95958e-11	9.99999e-07		rs477515	1e-11
HLA-DQA1	6	9.99999e-07	7.28159e-07	3.47789e-07	0.0151272	6.34203e-08	9.99999e-07	2.85796e-05	rs1063355	1.2e-08
HLA-DQB1	6	9.99999e-07	1.2002e-07	1.06265e-07	0.952619	4.28998e-10	9.99999e-07	6.43455e-08	rs3828796	9.5e-11
HLA-DQB1-AS1	6	9.99999e-07	1.2002e-07	1.06265e-07	0.952619	4.28998e-10	9.99999e-07		rs3828796	9.5e-11
HLA-DOB	6	3e-06	1.00714e-05	2.96286e-06	0.118672	5.94168e-06	9.99999e-07	0.00574222	rs3819721	3.8e-07
TAP2	6	9.99999e-07	7.01523e-08	1.68414e-08	0.00820228	8.69333e-08	9.99999e-07	3.25194e-06	rs2284190	4.1e-09
PSMB8	6	9.99999e-07	4.01183e-08	1.0021e-08	0.00164053	7.97204e-08	9.99999e-07	2.94195e-08	rs2284190	4.1e-09
PSMB8-AS1	6	9.99999e-07	5.50053e-08	1.31115e-08	0.00623266	7.58459e-08	9.99999e-07		rs2284190	4.1e-09
TAP1	6	9.99999e-07	4.64715e-08	1.44992e-08	0.000564213	6.78564e-08	9.99999e-07	1.55353e-07	rs2284190	4.1e-09
PSMB9	6	9.99999e-07	2.15578e-08	1.31041e-08	0.000392182	4.5919e-08	9.99999e-07	0.868559	rs2284190	4.1e-09
DEFB133	6	3e-06	2.5533e-06	8.55944e-07	0.0547525	1.3315e-06	9.99999e-07	2.2e-05	rs1361121	6.7e-07
DEFB114	6	4e-06	2.5533e-06	8.55944e-07	0.0547525	1.3315e-06	6.99999e-06	3.80907e-05	rs1361121	6.7e-07
TFAP2B	6	9.99999e-07	2.09066e-08	2.65637e-09	0.854086	4.10174e-09	9.99999e-07	7.43588e-10	rs987237	7.8e-10
MIR588	6	9.99999e-07	1.37303e-06	7.3723e-07	0.793428	7.31765e-06	4e-06		rs4422634	2.5e-06
RSPO3	6	2e-06	2.67646e-06	1.60463e-06	0.523746	2.02812e-07	9.99999e-07	0.04711	rs12207896	5.4e-08
DGKB	7	6.99993e-05	0.000459351	0.000175851	0.906192	1.34841e-06	1.2e-05	3.02232e-05	rs17168486	1.6e-08
MAGI2	7	9.99999e-07	0.402559	0.234825	0.792987	0.157057	0.417582	1	rs798328	0.00098
CNTNAP2	7	9.99999e-07	0.19664	0.106439	0.806106	0.146242	0.242757	1	rs10230479	0.00079
DPP6	7	9.99999e-07	0.238777	0.249711	0.144241	0.624288	0.353646		rs11771711	0.0059
JAZF1	7	9.99999e-07	1.31257e-09	1.64071e-10	0.143453	4.14926e-13	9.99999e-07	1.55494e-17	rs849336	9.5e-15
ZNF394	7	2e-06	8.64417e-07	1.21335e-05	3.09194e-07	0.00072	9.99999e-07	0.0011	rs9632722	0.00036
UBE3C	7	4e-06	2.45791e-06	9.15179e-07	0.00236876	3.56697e-05	9.99999e-07	9.8666e-08	rs1833098	7.6e-06
C1GALT1	7	0.000149999	0.000262658	0.000137434	0.00746741	0.00043983	2e-05	2.23485e-06	rs10280773	5.1e-05
JAZF1-AS1	7	9.99999e-07	1.44663e-12	4.83223e-10	1.06523e-12	1.39601e-09	9.99999e-07		rs552707	1.3e-10
ASL	7	2e-06	0.00884617	0.0055265	0.0814175	0.00698042	0.015984	0.084639	rs709609	0.0019
ZNF789	7	9.99999e-07	1.03678e-06	1.62981e-05	4.12951e-07	0.0006	3e-06	0.000233495	rs10235235	0.0002
ZKSCAN5	7	9.99999e-07	1.98762e-06	2.52455e-05	7.47534e-07	0.0011	9.99999e-07	0.000167769	rs34257469	0.00064
RPL19P12	7	2e-06	0.00771061	0.0048726	0.539074	0.0116939	0.00999001		rs6960317	0.0042
KLF14	7	9.99999e-07	7.77525e-08	4.91324e-08	0.239896	7.13131e-08	9.99999e-07		rs7810507	1e-08
ANK1	8	9.9999e-06	1.3067e-10	1.28921e-10	1.50096e-05	2.13545e-11	9.9999e-06	1	rs13266210	1.2e-12
TP53INP1	8	5.99994e-05	0.000119529	0.000209999	0.000146062	0.00393622	0.00059994	1.90606e-08	rs11782818	0.00087
SLC30A8	8	9.9999e-06	3.08143e-12	3.85179e-13	0.99299	2.2288e-19	9.9999e-06	1.91574e-19	rs11558471	1.2e-20
GPAT4	8	9.9999e-06	7.56477e-07	2.0027e-07	0.493497	8.07765e-07	9.9999e-06		rs890220	1.1e-07
NKX6-3	8	9.9999e-06	1.37418e-11	1.69047e-11	1.36156e-08	1.25062e-12	9.9999e-06	2.63753e-09	rs6989203	1.6e-13
MIR486-1	8	9.9999e-06	2.61709e-11	1.0469e-11	1.95675e-09	8.63407e-12	9.9999e-06		rs13266210	1.2e-12
MIR486-2	8	9.9999e-06	2.61709e-11	1.0469e-11	1.95675e-09	8.63407e-12	9.9999e-06		rs13266210	1.2e-12
DPY19L4	8	9.9999e-06	1.27674e-06	4.70401e-07	0.00188771	6.01335e-05	4.99995e-05	0.000115865	rs9297945	6.7e-06
INTS8	8	9.9999e-06	7.05819e-07	2.89696e-07	0.993085	7.23802e-07	9.9999e-06	3.43238e-07	rs1129152	2.6e-07
CCNE2	8	9.9999e-06	3.62408e-07	1.44542e-07	0.632161	7.25631e-07	9.9999e-06	0.00188189	rs1129152	2.6e-07
GLIS3	9	9.99999e-07	0.00318666	0.00139716	0.131249	0.192171	0.010989	1	rs4339696	0.0024
TLE1	9	9.99999e-07	2.17678e-06	4.29481e-07	0.0303456	7.40533e-15	9.99999e-07	0.0137314	rs2796441	1.8e-16
WHRN	9	9.99999e-07	0.0439849	0.0237368	0.507266	0.0933224	0.0729271		rs10759697	0.011
CDKN2B	9	9.99999e-07	9.50378e-06	3.6316e-06	0.00731935	0.000115705	7.99999e-06	1.33236e-06	rs13298881	1.8e-05
LOC101927502	9	9.99999e-07	6.36893e-12	7.96117e-13	0.418081	3.94427e-15	9.99999e-07		rs2796441	1.8e-16
PRKG1	10	9.99999e-07	0.431403	0.255714	0.951187	0.208416	0.301698	1	rs10740244	0.0015
CTNNA3	10	9.99999e-07	0.0125794	0.0132697	0.0192626	0.0570515	0.0529471	1	rs4433471	0.00041
KIF11	10	9.99999e-07	3.88932e-12	5.83334e-13	0.115584	1.91604e-10	9.99999e-07	8.21565e-15	rs11187094	4e-11
VTI1A	10	9.99999e-07	7.37446e-07	1.26581e-07	0.137253	3.33244e-11	9.99999e-07	0.004012	rs545572	6.3e-13
DOCK1	10	9.99999e-07	0.0229856	0.0110023	0.508414	0.0321778	0.034965	1	rs1334417	0.00031
ZMIZ1	10	9.99999e-07	2.69426e-12	3.36782e-13	0.206319	7.80604e-11	9.99999e-07	3.88578e-15	rs697237	1.5e-12
CPEB3	10	9.99999e-07	1.99072e-07	7.86309e-08	0.0526182	9.94375e-06	9.99999e-07	1.11849e-06	rs3824734	1.6e-06
MARCH5	10	2e-06	1.90172e-07	1.21392e-07	2.59696e-05	8.14563e-06	9.99999e-07	2.00592e-05	rs7070786	1.8e-06
IDE	10	9.99999e-07	2.12485e-14	5.44212e-15	0.000336665	9.0835e-16	9.99999e-07	4.44089e-16	rs2149632	1.9e-16
TCF7L2	10	9.99999e-07	9.00291e-100	1.12536e-100	0.121385	3.97744e-143	9.99999e-07	3.2088e-200	rs12255372	1.1e-144
NUDT5	10	9.99999e-07	2.09223e-11	7.79539e-12	0.0186161	9.59227e-12	9.99999e-07	5.15279e-05	rs12221133	9.1e-13
CDC123	10	9.99999e-07	1.72551e-11	5.12099e-12	0.00863817	1.39007e-12	9.99999e-07	1.11845e-10	rs11257655	1.4e-13
HHEX	10	9.99999e-07	1.3888e-21	5.49112e-21	5.89736e-08	5.94685e-26	9.99999e-07	0.0011	rs7087591	3e-26
BORCS7-ASMT	10	9.99999e-07	0.00176968	0.00122288	0.752306	0.0269094	0.00599401		rs3740390	0.0099
AS3MT	10	9.99999e-07	0.00670244	0.00453631	0.206821	0.0250588	0.015984	0.00916321	rs3740390	0.0099
LOC103344931	10	9.99999e-07	3.09588e-05	1.04821e-05	0.459285	3.26345e-05	1.2e-05		rs10885387	2.6e-06
SNORA87	10	9.99999e-07	2.18957e-116	2.73696e-117	5.71115e-37	5.94766e-144	9.99999e-07		rs12255372	1.1e-144
ADRB1	10	4e-06	2.71826e-06	1.06628e-06	0.0564068	5.01395e-06	7.99999e-06		rs10885531	9.3e-07
NELL1	11	9.99999e-07	0.269641	0.151594	0.441905	0.394105	0.328671	1	rs2187522	0.0035
NTM	11	9.99999e-07	0.0771177	0.0401263	0.198638	0.350655	0.131868	1	rs10894518	0.0049
OPCML	11	9.99999e-07	0.465404	0.277708	0.800062	0.213757	0.337662	1	rs11223433	0.0011
KCNQ1	11	9.99999e-07	1.32075e-17	1.65094e-18	0.0792441	4.16868e-19	9.99999e-07	3.4442e-18	rs163184	4.9e-21
NUCB2	11	9.99999e-07	3.54034e-06	1.26037e-06	0.151375	2.55696e-09	9.99999e-07	0.000962807	rs7928810	4.8e-10
ABCC8	11	1.1e-05	0.000126138	5.04558e-05	0.705514	1.08529e-07	9.99999e-07	1.29175e-08	rs2074311	5.7e-09
MACROD1	11	9.99999e-07	0.264369	0.165055	0.906267	0.170411	0.305694	0.0310875	rs3751122	0.013
MALAT1	11	9.99999e-07	3.49289e-08	1.92042e-08	7.11042e-07	2.90552e-07	9.99999e-07		rs3200401	1.1e-07
TALAM1	11	3e-06	4.14173e-06	2.85597e-06	0.000381568	4.5407e-07	9.99999e-07		rs1787663	2.3e-07
STARD10	11	9.99999e-07	8.95887e-07	1.13442e-06	0.000497414	1.59388e-07	9.99999e-07	1.12321e-06	rs534668	2.9e-08
FCHSD2	11	5.29999e-05	0.000540009	0.000228269	0.279904	4.12196e-06	9.99999e-06	1.80391e-07	rs1783598	5.8e-07
ETS1	11	9.99999e-07	3.94602e-06	1.07651e-06	0.906706	1.03409e-06	9.99999e-07	5.94214e-06	rs4937357	4.5e-08
NFRKB	11	9.99999e-07	0.149132	0.0913605	0.178338	0.02991	0.0689311	0.137186	rs2229650	0.0037
INS-IGF2	11	9.99999e-07	1.5364e-05	4.88258e-06	0.14963	8.08094e-05	1.8e-05	1	rs10840491	5.7e-06
INS	11	9.99999e-07	1.10997e-05	3.70387e-06	0.0864574	6.0328e-05	1.8e-05	0.13	rs10840491	5.7e-06
TH	11	9.99999e-07	8.77123e-07	3.25393e-07	0.00561476	6.49492e-05	9.99999e-07	5.30942e-05	rs10840491	5.7e-06
MIR4686	11	9.99999e-07	9.92668e-09	6.26424e-09	0.0445134	4.16566e-05	9.99999e-07		rs10840491	5.7e-06
KCNQ1OT1	11	9.99999e-07	1.80444e-07	5.76837e-08	0.000444311	1.72943e-06	9.99999e-07		rs2283202	8.9e-08
KCNQ1-AS1	11	9.99999e-07	1.442e-13	1.8025e-14	0.0366921	7.87338e-20	9.99999e-07		rs163184	4.9e-21
LOC105376575	11	9.99999e-07	5.90772e-09	2.64036e-09	0.111818	3.32433e-10	9.99999e-07		rs2051772	9.1e-11
NCR3LG1	11	9.99999e-07	1.16993e-07	7.16998e-08	0.669031	2.40249e-10	9.99999e-07	1.43653e-09	rs757110	3.8e-11
KCNJ11	11	9.99999e-07	8.95791e-07	3.37101e-07	0.668653	4.71373e-08	9.99999e-07	3.58367e-11	rs2074311	5.7e-09
MASCRNA	11	9.99999e-07	7.62972e-09	7.18422e-09	6.58652e-09	1.83363e-07	9.99999e-07		rs3200401	1.1e-07
SCYL1	11	4e-06	1.68676e-05	1.43843e-05	7.84296e-05	2.40001e-07	9.99999e-07	1.37032e-07	rs10896015	1.3e-07
LTBP3	11	9.99999e-07	3.98866e-05	2.8333e-05	0.000518818	1.08964e-07	3e-06	8.09612e-07	rs1194076	3.9e-08
SSSCA1-AS1	11	4e-06	3.33904e-05	2.47184e-05	0.000409275	1.7582e-07	4e-06		rs1194076	3.9e-08
SSSCA1	11	9.99999e-06	3.33904e-05	2.47184e-05	0.000409275	1.7582e-07	9.99999e-07	3.21151e-07	rs1194076	3.9e-08
FAM89B	11	6.99999e-06	3.33904e-05	2.47184e-05	0.000409275	1.7582e-07	9.99999e-07		rs1194076	3.9e-08
EHBP1L1	11	4.1e-05	8.93733e-05	0.000111557	0.000470315	2.42509e-07	9.99999e-07	0.0026423	rs1194076	3.9e-08
OVOL1-AS1	11	2e-06	1.86262e-05	1.44312e-05	0.0198986	7.69844e-06	3.5e-05		rs2276133	1.1e-06
ARAP1	11	9.99999e-07	3.53896e-09	6.41846e-10	0.177879	8.57013e-09	9.99999e-07	1.11022e-15	rs12575364	8.7e-10
MIR4692	11	9.99999e-07	1.95951e-06	9.95008e-07	0.0343832	1.1191e-07	9.99999e-07		rs534668	2.9e-08
MTNR1B	11	9.99999e-07	5.14739e-12	7.16392e-13	0.159667	1.59955e-11	9.99999e-07	2.12108e-08	rs2166706	3.4e-12
TMEM45B	11	2e-06	0.238192	0.156134	0.533315	0.0258197	0.0669331	1	rs2229650	0.0037
TMEM132D	12	9.99999e-07	0.493682	0.298923	0.367535	0.608471	0.625375	1	rs11060146	0.0045
RPSAP52	12	9.99999e-07	2.69523e-08	4.63131e-09	0.00884675	2.20499e-09	9.99999e-07		rs2583934	2.2e-10
HMGA2	12	9.99999e-07	4.96458e-11	7.71017e-12	0.414161	1.31752e-08	9.99999e-07	1.89047e-10	rs7968902	1.1e-09
USP44	12	3e-06	9.10328e-07	4.91478e-07	0.000848433	3.34032e-06	4e-06	8.07524e-06	rs3812813	2.8e-07
SPPL3	12	2e-06	1.95511e-05	0.000139419	3.4303e-05	0.000650427	0.000139999	0.000330917	rs11065299	8.9e-05
CACNA1C-IT2	12	2e-05	7.67165e-06	0.000214371	4.71085e-06	0.000274918	9.99999e-07		rs723672	3.3e-05
CCND2-AS1	12	9.99999e-07	4.46161e-07	2.73647e-07	0.00128056	3.39624e-10	9.99999e-07		rs3217893	2.4e-11
CCND2	12	9.99999e-07	7.54025e-08	3.41331e-08	0.000187655	4.78452e-10	9.99999e-07	1.43572e-11	rs3217893	2.4e-11
LOC100129940	12	5.39999e-05	0.000310502	0.000177894	0.220518	0.00102452	0.000489995	1.35257e-09	rs7978761	0.00021
METAP2	12	9.99999e-07	1.78357e-06	9.24543e-07	0.00019797	2.38377e-06	4e-06	8.18823e-07	rs3812813	2.8e-07
HNF1A	12	9.99999e-07	4.49069e-05	3.3626e-05	0.000769599	0.00106555	0.000279997	0.000144222	rs2258043	0.00013
FAM155A	13	9.99999e-07	0.325692	0.186532	0.271033	0.149394	0.290709	1	rs7317862	0.0011
LINC01080	13	4e-06	1.66754e-06	3.41729e-07	0.589497	7.47472e-05	9.99999e-07		rs7990503	5.7e-06
NPAS3	14	9.99999e-07	0.255953	0.142081	0.633406	0.333498	0.368631	1	rs12891017	0.0015
NRXN3	14	9.99999e-07	0.00798727	0.00381306	0.288731	0.000573437	0.000359996	1	rs10146997	4.4e-06
C14orf79	14	9.99999e-07	0.0547991	0.0367946	0.242544	0.0394372	0.0709291	0.64788	rs10133168	0.022
HERC1	15	9.99999e-07	0.0245423	0.0140891	0.240759	0.0207197	0.028971	0.00170035	rs17774993	0.006
PEAK1	15	9.99999e-07	5.61452e-09	3.12551e-09	0.00237384	1.54586e-10	9.99999e-07	9.50846e-07	rs34591043	2.4e-11
DPH6	15	2e-06	0.039275	0.0223228	0.624351	0.0521439	0.0739261	0.034246	rs1443812	0.0049
SNUPN	15	2e-06	5.85766e-07	4.82678e-07	1.50286e-06	2.36456e-05	9.99999e-07	0.000115106	rs13737	4.5e-06
HMG20A	15	9.99999e-07	7.35954e-09	3.93878e-09	0.2965	1.28395e-09	9.99999e-07	3.52372e-10	rs12591335	3.4e-10
C15orf38-AP3S2	15	9.99999e-07	5.21388e-07	2.18238e-07	0.0016089	3.29431e-07	9.99999e-07	1.08137e-07	rs3803534	4.1e-08
LINC00597	15	9.99999e-07	2.76575e-06	1.3672e-06	0.00720227	2.05246e-07	9.99999e-07		rs11632941	4.5e-08
LOC101929457	15	9.99999e-07	1.06218e-06	5.97591e-07	0.216133	9.55994e-08	9.99999e-07		rs12904553	2.6e-08
ANPEP	15	3e-06	1.31541e-05	3.89482e-06	0.407064	2.6619e-07	9.99999e-07	0.191529	rs7111	2.1e-08
AP3S2	15	9.99999e-07	8.86945e-08	1.53447e-07	4.53282e-05	2.9429e-07	9.99999e-07	2.86133e-08	rs3803534	4.1e-08
MIR5094	15	9.99999e-07	1.84839e-07	1.55571e-07	0.835793	1.41697e-07	9.99999e-07		rs12594808	3.9e-08
MIR5009	15	4e-06	1.82142e-06	8.49974e-07	0.894022	1.50429e-07	5e-06		rs3803534	4.1e-08
ARPIN	15	4e-06	7.69299e-06	3.98347e-06	0.932008	2.27415e-07	9.99999e-07	0.367379	rs3803534	4.1e-08
RBFOX1	16	9.99999e-07	0.939959	0.768392	0.850684	0.858371	0.965035	1	rs11647105	0.016
RBL2	16	9.99999e-07	1.92694e-07	1.40604e-07	0.000131302	2.88184e-06	9.99999e-07	1.7993e-06	rs9302648	4.7e-07
WWOX	16	9.99999e-07	0.335157	0.192949	0.538165	0.393463	0.498501	1	rs2037961	0.0016
CDH13	16	9.99999e-07	0.234033	0.13361	0.609899	0.0366863	0.153846	1	rs12446731	0.00027
FTO	16	9.99999e-07	2.28468e-10	2.44879e-10	2.89999e-08	4.3776e-15	9.99999e-07	2.34304e-28	rs8044769	7.2e-17
NFAT5	16	9.99999e-07	1.78445e-08	1.15142e-08	0.0238068	2.22285e-09	9.99999e-07	4.56701e-09	rs7359336	3.9e-10
WWP2	16	1.4e-05	1.77502e-05	7.30948e-06	0.680591	1.06186e-06	5e-06	4.19016e-06	rs1566452	1.7e-07
AKTIP	16	2e-06	4.32237e-07	3.32887e-07	0.000242945	3.38032e-06	9.99999e-07	9.21146e-07	rs9302648	4.7e-07
MIR1538	16	9.99999e-07	9.37463e-06	0.000164917	5.87397e-06	0.00130261	2.5e-05		rs2161630	0.00024
NQO1	16	9.99999e-07	1.7506e-07	5.10559e-08	0.0546497	2.61023e-09	9.99999e-07	0.986703	rs7359336	3.9e-10
NOB1	16	9.99999e-07	1.00862e-07	0.000465331	2.46305e-08	0.000194097	9.99999e-07	0.303205	rs17299478	4.9e-05
CTRB2	16	9.99999e-07	6.4884e-08	5.20462e-08	3.23177e-05	1.07491e-12	9.99999e-07	0.031	rs8056814	2e-13
CTRB1	16	9.99999e-07	4.93681e-10	9.56133e-11	0.00324421	1.42764e-12	9.99999e-07	0.0189639	rs8056814	2e-13
LOC100506281	16	9.99999e-07	2.94123e-09	6.78788e-10	0.00851776	3.29374e-10	9.99999e-07		rs3743614	4.6e-11
BCAR1	16	9.99999e-07	3.61733e-05	1.28885e-05	0.179382	2.8747e-10	9.99999e-07	2.55199e-10	rs3743614	4.6e-11
TEX14	17	9.99999e-07	0.000876733	0.000624353	0.0032454	0.00196422	0.00219978	0.00151116	rs302877	0.00036
ATP2A3	17	9.99999e-07	5.684e-07	1.48473e-07	0.308554	0.000165952	9.99999e-07	1.71336e-05	rs12453022	1.7e-05
ANKFY1	17	1.8e-05	2.88714e-05	2.16588e-05	0.000306662	0.000191388	5.09999e-05	2.26633e-06	rs3760471	2.6e-05
HNF1B	17	9.99999e-07	3.30398e-13	5.60344e-14	6.85384e-05	7.50074e-14	9.99999e-07	1.07692e-14	rs11263763	2.3e-15
LOC108783654	17	9.99999e-07	5.17702e-07	7.86373e-07	4.77505e-05	2.65528e-07	9.99999e-07		rs646123	9.6e-08
HSD17B1	17	3e-06	5.17702e-07	7.86373e-07	4.77505e-05	2.65528e-07	9.99999e-07	0.0019	rs646123	9.6e-08
COASY	17	9.99999e-07	4.27755e-07	1.27253e-06	0.00120729	1.74741e-07	9.99999e-07	0.00154956	rs646123	9.6e-08
MLX	17	9.99999e-07	4.27755e-07	1.27253e-06	0.00120729	1.74741e-07	9.99999e-07	1.11732e-07	rs646123	9.6e-08
PSMC3IP	17	9.99999e-07	4.27755e-07	1.27253e-06	0.00120729	1.74741e-07	9.99999e-07	0.00179678	rs646123	9.6e-08
FAM134C	17	5e-06	6.30173e-06	5.3441e-06	0.32305	3.33242e-07	9.99999e-07	7.47954e-06	rs646123	9.6e-08
PRR15L	17	9.99999e-07	0.104027	0.0599185	0.953651	0.0150075	0.044955	0.0654189	rs11650043	0.0018
CBX1	17	9.99999e-07	0.0319317	0.0185384	0.445546	0.0279118	0.0599401	0.00455687	rs8067470	0.0039
SNX11	17	9.99999e-07	0.0215109	0.015483	0.221101	0.0223663	0.02997	0.000416659	rs7222646	0.0031
GIP	17	9.99999e-07	2.61607e-08	3.76815e-06	3.05484e-08	7.49099e-07	9.99999e-07	2.14278e-06	rs4794008	2.7e-07
DLGAP1	18	9.99999e-07	0.322564	0.375572	0.18398	0.460084	0.458541	0.236074	rs1442373	0.0049
EML2	19	9.99999e-07	8.28554e-13	1.03569e-13	0.000965284	1.31706e-11	9.99999e-07	1.88466e-08	rs8108269	1.2e-12
MAST1	19	3e-06	3.09183e-06	1.30716e-06	0.982788	2.98276e-07	9.99999e-07	0.000710789	rs11085824	7.8e-08
SUGP1	19	5.99999e-06	6.64884e-06	4.75801e-06	0.00202522	2.57068e-06	5e-06	2.06381e-06	rs10401969	4.8e-07
LRRC8E	19	4e-06	1.44305e-06	5.90493e-07	0.982749	7.26779e-07	9.99999e-07	9.49078e-05	rs4804833	1.5e-07
MAP2K7	19	3.3e-05	1.75648e-05	6.07287e-06	0.91788	1.17087e-06	9.99999e-06	1.53064e-06	rs4804833	1.5e-07
TGFBR3L	19	2e-05	2.02992e-05	7.29654e-06	0.315891	1.0251e-06	1.5e-05		rs4804833	1.5e-07
SNAPC2	19	2.8e-05	2.02992e-05	7.29654e-06	0.315891	1.0251e-06	7.99999e-06	0.88	rs4804833	1.5e-07
CTXN1	19	5.29999e-05	3.86349e-05	1.35252e-05	0.366378	1.17396e-06	4e-06		rs4804833	1.5e-07
DNASE2	19	9.99999e-07	9.00026e-10	1.76298e-09	1.11972e-06	4.5901e-07	9.99999e-07	0.000368615	rs8012	1.8e-07
KLF1	19	9.99999e-07	6.28288e-10	9.98159e-10	1.71178e-06	2.56634e-07	9.99999e-07		rs17706531	7e-08
GCDH	19	9.99999e-07	1.63943e-10	1.62678e-09	2.04778e-09	2.34613e-07	9.99999e-07	2.38865e-07	rs2965214	5.1e-08
SYCE2	19	9.99999e-07	2.39393e-09	6.94201e-10	0.00269223	2.16958e-07	9.99999e-07	5.56368e-07	rs2974750	3.9e-08
MIR5695	19	9.99999e-07	2.33969e-07	1.5616e-07	0.000145248	1.11106e-07	9.99999e-07		rs2974750	3.9e-08
FARSA	19	9.99999e-07	1.20518e-08	2.31498e-09	0.573162	1.78395e-07	9.99999e-07	4.01815e-07	rs2974754	5e-08
CALR	19	3e-06	3.91775e-07	1.12615e-07	0.305552	5.0997e-06	9.99999e-07	8.5e-08	rs2965216	2.6e-06
MIR6515	19	2e-06	3.91775e-07	1.12615e-07	0.305552	5.0997e-06	9.99999e-07		rs2965216	2.6e-06
RAD23A	19	9.99999e-07	4.55594e-07	1.3057e-07	0.572631	2.49314e-07	9.99999e-07	9.54659e-08	rs11668444	7.2e-08
GADD45GIP1	19	9.99999e-07	4.55594e-07	1.3057e-07	0.572631	2.49314e-07	9.99999e-07		rs11668444	7.2e-08
DAND5	19	9.99999e-07	2.86971e-07	6.67979e-08	0.323707	3.86754e-07	9.99999e-07	0.0034	rs11668444	7.2e-08
GPR4	19	9.99999e-07	7.06962e-08	2.22531e-07	4.26568e-06	3.93577e-05	9.99999e-07	1.15972e-06	rs10411518	9.2e-06
MIR330	19	9.99999e-07	1.0554e-13	3.29525e-14	4.99601e-09	7.74386e-12	9.99999e-07		rs8108269	1.2e-12
EML2-AS1	19	9.99999e-07	1.23334e-13	8.12589e-14	1.2933e-10	9.72687e-12	9.99999e-07		rs8108269	1.2e-12
GIPR	19	9.99999e-07	4.0884e-16	1.11885e-16	1.09381e-07	9.77225e-12	9.99999e-07	3.9644e-08	rs8108269	1.2e-12
MIR642A	19	9.99999e-07	1.34366e-15	1.13836e-12	2.47709e-16	7.49115e-12	9.99999e-07		rs8108269	1.2e-12
MIR642B	19	9.99999e-07	1.34366e-15	1.13836e-12	2.47709e-16	7.49115e-12	9.99999e-07		rs8108269	1.2e-12
SNRPD2	19	9.99999e-07	7.74938e-11	1.10741e-08	1.80625e-11	1.51828e-07	9.99999e-07		rs11671664	3.4e-08
QPCTL	19	9.99999e-07	5.2691e-08	2.32148e-05	1.47504e-08	0.000377395	9.99999e-07	3.05631e-08	rs36040835	8.3e-05
FBXO46	19	9.99999e-07	5.2691e-08	2.32148e-05	1.47504e-08	0.000377395	9.99999e-07	0.062	rs36040835	8.3e-05
MACROD2	20	9.99999e-07	0.0638624	0.0319294	0.734878	0.115604	0.128871	1	rs404513	0.00051
PTPRT	20	9.99999e-07	0.238279	0.130211	0.572717	0.0157719	0.0709291	1	rs6030140	9.9e-05
HNF4A	20	9.99999e-07	3.16912e-06	9.74725e-07	0.0734821	0.00054418	9.99999e-07	1	rs16988991	2.2e-05
ZNF341	20	2e-06	1.05484e-07	4.4518e-08	0.0124911	8.18215e-08	9.99999e-07	0.00787372	rs6087526	7.6e-09
GNAS-AS1	20	9.99999e-07	3.14975e-07	1.81214e-07	0.00226686	1.20509e-06	9.99999e-07		rs4812034	1.5e-07
ZNF341-AS1	20	9.99999e-07	2.24016e-09	1.0168e-09	0.00134451	4.81272e-08	9.99999e-07		rs736953	5.9e-09
CHMP4B	20	9.99999e-07	4.16175e-08	3.27899e-08	0.000150584	1.09581e-07	9.99999e-07	7.27753e-08	rs6120395	1.6e-08
HNF4A-AS1	20	9.99999e-07	1.60874e-06	5.52996e-07	0.140448	0.000355205	3e-06		rs16988991	2.2e-05
MIR296	20	9.99999e-07	8.03923e-08	6.51853e-08	5.7348e-06	8.06511e-07	9.99999e-07		rs4812034	1.5e-07
MIR298	20	9.99999e-07	8.03923e-08	6.51853e-08	5.7348e-06	8.06511e-07	9.99999e-07		rs4812034	1.5e-07
GNAS	20	4e-06	2.51979e-05	1.1733e-05	0.0085145	2.28815e-06	9.99999e-07	0.000620703	rs4812034	1.5e-07
ZBTB46-AS1	20	1.3e-05	0.000147847	0.000112615	0.00153319	1.38608e-06	9.99999e-07		rs6062541	3e-07
IFNGR2	21	2e-06	0.342091	0.217837	0.279618	0.377017	0.358641	0.634062	rs8127569	0.034
LARGE1	22	2e-06	0.0657068	0.0335767	0.771819	0.284785	0.102897		rs2051553	0.0032
